# Supplementary material for: 2-Methyl­imidazolium picrate
Source: Acta Crystallogr Sect E Struct Rep Online. 2010 Dec 24;67(Pt 1):o235. doi: 10.1107/S1600536810053390 (PMC3050384; doi:10.1107/S1600536810053390)
Supplement: Supplementary file 1 [file e-67-0o235-sup1.cif]

##############################################################################
###                                                                        ###
###        Electronic paper (Acta Crystallographica Section E)             ###
###                                                                        ###
##############################################################################
#                                                                            #
# This CIF contains the data in a paper accepted for publication in Acta     #
# Crystallographica Section E. It conforms to the requirements of Notes      #
# for Authors for Section E, and has been peer reviewed under the auspices   #
# of the IUCr Commission on Journals.                                        #
#                                                                            #
# Full details of the Crystallographic Information File format               #
# are given in the paper "The Crystallographic Information File (CIF):       #
# a New Standard Archive File for Crystallography" by S. R. Hall, F. H.      #
# Allen and I. D. Brown [Acta Cryst. (1991), A47, 655-685].                  #
#                                                                            #
# The current version of the core CIF dictionary is obtainable from          #
# ftp://ftp.iucr.org/pub/cif_core.dic. The current version number is 2.4.    #
#                                                                            #
# Software is freely available for graphical display of the structure(s) in  #
# this CIF.  For information consult the CIF home page http://www.iucr.org/  #
# cif/home.html                                                              #
#                                                                            #
# This file may be used for bona fide research purposes within the           #
# scientific community so long as proper attribution is given to the journal # 
# article from which it was obtained.                                        #
#                                                                            #
##############################################################################
                                             
data_I
_audit_creation_method     SHELXL-97
_chemical_name_systematic
;
2-methyl-1H-imidazol-3-ium 2,4,6-trinitrophenolate
;
_chemical_name_common
;
2-methylimidazolium picrate
;
_chemical_formula_moiety     'C4 H7 N2 +, C6 H2 N3 O7 -'
_chemical_formula_sum     'C10 H9 N5 O7'
_chemical_formula_iupac     'C4 H7 N2 +, C6 H2 N3 O7 -'
_chemical_formula_weight     311.22
_chemical_melting_point     ?
_symmetry_cell_setting     monoclinic
_symmetry_space_group_name_H-M     'P 21/c'
_symmetry_space_group_name_Hall     '-P 2ybc'
loop_
    _symmetry_equiv_pos_as_xyz
    'x, y, z'
    '-x, y+1/2, -z+1/2'
    '-x, -y, -z'
    'x, -y-1/2, z-1/2'
_cell_length_a     7.0983(9)
_cell_length_b     21.644(2)
_cell_length_c     8.1583(9)
_cell_angle_alpha     90.00
_cell_angle_beta     100.327(12)
_cell_angle_gamma     90.00
_cell_volume     1233.1(2)
_cell_formula_units_Z     4
_cell_measurement_reflns_used     2592
_cell_measurement_theta_min     2.9121
_cell_measurement_theta_max     28.1476
_cell_measurement_temperature     295(2)
_exptl_crystal_description     block
_exptl_crystal_colour     yellow
_exptl_crystal_size_max     0.3
_exptl_crystal_size_mid     0.2
_exptl_crystal_size_min     0.2
_exptl_crystal_density_diffrn     1.676
_exptl_crystal_density_meas     ?
_exptl_crystal_density_method     'not measured'
_exptl_crystal_F_000     640
_exptl_absorpt_coefficient_mu     0.145
_exptl_absorpt_correction_type     multi-scan
_exptl_absorpt_process_details
;
(CrysAlis PRO; Oxford Diffraction, 2009)
;
_exptl_absorpt_correction_T_min     0.96405
_exptl_absorpt_correction_T_max     1.00000
_exptl_special_details
;
;
_diffrn_ambient_temperature     295(2)
_diffrn_radiation_type     MoK\a
_diffrn_radiation_wavelength     0.71073
_diffrn_radiation_source     'Enhance (Mo) X-ray Source'
_diffrn_radiation_monochromator     'graphite'
_diffrn_measurement_device_type     'Oxford Diffraction Xcalibur Eos'
_diffrn_measurement_method     \w
_diffrn_detector_area_resol_mean     16.1544
_diffrn_reflns_number     4778
_diffrn_reflns_av_R_equivalents     0.0144
_diffrn_reflns_av_sigmaI/netI     0.0307
_diffrn_reflns_theta_min     2.92
_diffrn_reflns_theta_max     28.19
_diffrn_reflns_theta_full     25.00
_diffrn_measured_fraction_theta_max     0.818
_diffrn_measured_fraction_theta_full     0.978
_diffrn_reflns_limit_h_min     -8
_diffrn_reflns_limit_h_max     9
_diffrn_reflns_limit_k_min     -15
_diffrn_reflns_limit_k_max     28
_diffrn_reflns_limit_l_min     -10
_diffrn_reflns_limit_l_max     10
_refine_special_details
;
Refinement of <i>F</i>^2^ against ALL reflections. The weighted <i>R</i>-factor
<i>wR</i> and goodness of fit <i>S</i> are based on <i>F</i>^2^, conventional
<i>R</i>-factors <i>R</i> are based on <i>F</i>, with <i>F</i> set to zero for
negative <i>F</i>^2^. The threshold expression of <i>F</i>^2^ >
\s(<i>F</i>^2^) is used only for calculating <i>R</i>-factors(gt) <i>etc</i>.
and is not relevant to the choice of reflections for refinement.
<i>R</i>-factors based on <i>F</i>^2^ are statistically about twice as large
as those based on <i>F</i>, and <i>R</i>- factors based on ALL data will be
even larger.
;
_reflns_number_total     2483
_reflns_number_gt     1792
_reflns_threshold_expression     I>2\s(I)
_refine_ls_structure_factor_coef     Fsqd
_refine_ls_matrix_type     full
_refine_ls_R_factor_all     0.0582
_refine_ls_R_factor_gt     0.0394
_refine_ls_wR_factor_gt     0.0963
_refine_ls_wR_factor_ref     0.1007
_refine_ls_goodness_of_fit_ref     1.026
_refine_ls_restrained_S_all     1.026
_refine_ls_number_reflns     2483
_refine_ls_number_parameters     235
_refine_ls_number_restraints     0
_refine_ls_hydrogen_treatment     refall
_refine_ls_weighting_scheme     calc
_refine_ls_weighting_details
                 'calc w=1/[\s^2^(Fo^2^)+(0.0600P)^2^] where P=(Fo^2^+2Fc^2^)/3'
_atom_sites_solution_hydrogens     geom
_atom_sites_solution_primary     direct
_atom_sites_solution_secondary     difmap
_refine_ls_shift/su_max     0.001
_refine_ls_shift/su_mean     0.000
_refine_diff_density_max     0.300
_refine_diff_density_min     -0.270
_refine_ls_extinction_method     none
_refine_ls_extinction_coef     ?
loop_
    _atom_type_symbol
    _atom_type_description
    _atom_type_scat_dispersion_real
    _atom_type_scat_dispersion_imag
    _atom_type_scat_source
    'C' 'C' 0.0033 0.0016
                         'International Tables Vol C Tables 4.2.6.8 and 6.1.1.4'
    'H' 'H' 0.0000 0.0000
                         'International Tables Vol C Tables 4.2.6.8 and 6.1.1.4'
    'N' 'N' 0.0061 0.0033
                         'International Tables Vol C Tables 4.2.6.8 and 6.1.1.4'
    'O' 'O' 0.0106 0.0060
                         'International Tables Vol C Tables 4.2.6.8 and 6.1.1.4'
_computing_data_collection     'CrysAlis PRO (Oxford Diffraction, 2009)'
_computing_cell_refinement     'CrysAlis PRO (Oxford Diffraction, 2009)'
_computing_data_reduction     'CrysAlis PRO (Oxford Diffraction, 2009)'
_computing_structure_solution     'SIR92 (Altomare <i>et al.</i>, 1993)'
_computing_structure_refinement     'SHELXL97 (Sheldrick, 2008)'
_computing_molecular_graphics
           '<i>Stereochemical Workstation Operation Manual.</i> (Siemens, 1989)'
_computing_publication_material     'SHELXL97 (Sheldrick, 2008)'
loop_
    _atom_site_type_symbol
    _atom_site_label
    _atom_site_fract_x
    _atom_site_fract_y
    _atom_site_fract_z
    _atom_site_U_iso_or_equiv
    _atom_site_adp_type
    _atom_site_calc_flag
    _atom_site_refinement_flags
    _atom_site_occupancy
    _atom_site_disorder_assembly
    _atom_site_disorder_group
    C C1 0.3265(2) 0.93118(8) 0.60988(19) 0.0241(4) Uani d . 1 . .
    O O1 0.38378(17) 0.88003(5) 0.67241(14) 0.0347(3) Uani d . 1 . .
    C C2 0.2787(2) 0.98440(7) 0.70037(19) 0.0253(4) Uani d . 1 . .
    N N2 0.2874(2) 0.98159(7) 0.88019(17) 0.0358(4) Uani d . 1 . .
    O O21 0.2016(3) 1.02077(8) 0.94412(17) 0.0716(5) Uani d . 1 . .
    O O22 0.3770(3) 0.94120(7) 0.96128(17) 0.0656(5) Uani d . 1 . .
    C C3 0.2171(2) 1.03981(8) 0.6272(2) 0.0266(4) Uani d . 1 . .
    H H3 0.189(2) 1.0723(8) 0.691(2) 0.028(5) Uiso d . 1 . .
    C C4 0.1956(2) 1.04630(8) 0.4569(2) 0.0267(4) Uani d . 1 . .
    N N4 0.1304(2) 1.10493(7) 0.38329(19) 0.0348(4) Uani d . 1 . .
    O O41 0.1247(2) 1.11171(7) 0.23347(17) 0.0615(5) Uani d . 1 . .
    O O42 0.08086(19) 1.14506(6) 0.47167(17) 0.0479(4) Uani d . 1 . .
    C C5 0.2260(2) 0.99677(8) 0.3565(2) 0.0272(4) Uani d . 1 . .
    H H5 0.205(3) 0.9999(9) 0.243(2) 0.041(5) Uiso d . 1 . .
    C C6 0.2876(2) 0.94228(7) 0.43176(19) 0.0248(4) Uani d . 1 . .
    N N6 0.3054(2) 0.89003(7) 0.32303(17) 0.0310(3) Uani d . 1 . .
    O O61 0.45451(19) 0.86075(6) 0.34477(16) 0.0436(4) Uani d . 1 . .
    O O62 0.1676(2) 0.87781(7) 0.21488(17) 0.0537(4) Uani d . 1 . .
    N N11 0.5304(2) 0.76346(7) 0.59823(18) 0.0353(4) Uani d . 1 . .
    H H11 0.491(3) 0.8016(10) 0.617(3) 0.054(6) Uiso d . 1 . .
    C C12 0.4264(2) 0.72364(8) 0.49579(19) 0.0310(4) Uani d . 1 . .
    C C12A 0.2238(3) 0.73045(13) 0.4178(3) 0.0484(5) Uani d . 1 . .
    H H12A 0.163(5) 0.6936(15) 0.401(4) 0.129(13) Uiso d . 1 . .
    H H12B 0.155(4) 0.7574(13) 0.480(3) 0.094(9) Uiso d . 1 . .
    H H12C 0.213(4) 0.7461(14) 0.318(4) 0.111(11) Uiso d . 1 . .
    N N13 0.5382(2) 0.67629(7) 0.47868(18) 0.0341(4) Uani d . 1 . .
    H H13 0.506(3) 0.6450(11) 0.416(3) 0.056(7) Uiso d . 1 . .
    C C14 0.7165(3) 0.68530(9) 0.5723(2) 0.0377(4) Uani d . 1 . .
    H H14 0.811(3) 0.6565(10) 0.574(2) 0.046(6) Uiso d . 1 . .
    C C15 0.7118(3) 0.74005(9) 0.6470(2) 0.0391(5) Uani d . 1 . .
    H H15 0.808(3) 0.7634(10) 0.719(3) 0.057(6) Uiso d . 1 . .
loop_
    _atom_site_aniso_label
    _atom_site_aniso_U_11
    _atom_site_aniso_U_22
    _atom_site_aniso_U_33
    _atom_site_aniso_U_12
    _atom_site_aniso_U_13
    _atom_site_aniso_U_23
    C1 0.0225(7) 0.0236(9) 0.0259(8) 0.0002(7) 0.0035(6) 0.0003(7)
    O1 0.0505(7) 0.0247(7) 0.0282(6) 0.0088(6) 0.0053(5) 0.0019(5)
    C2 0.0274(8) 0.0263(9) 0.0219(8) -0.0003(7) 0.0038(6) 0.0000(7)
    N2 0.0501(9) 0.0318(9) 0.0252(7) 0.0080(7) 0.0062(7) -0.0004(7)
    O21 0.1138(13) 0.0717(12) 0.0334(7) 0.0473(10) 0.0244(8) 0.0002(8)
    O22 0.1215(14) 0.0427(9) 0.0296(7) 0.0315(9) 0.0057(8) 0.0062(7)
    C3 0.0266(8) 0.0239(9) 0.0299(9) 0.0008(7) 0.0070(7) -0.0040(8)
    C4 0.0280(8) 0.0209(9) 0.0321(9) 0.0018(7) 0.0077(7) 0.0050(7)
    N4 0.0378(8) 0.0286(9) 0.0385(8) 0.0024(7) 0.0084(7) 0.0083(7)
    O41 0.1011(12) 0.0457(9) 0.0393(8) 0.0197(8) 0.0173(8) 0.0183(7)
    O42 0.0632(9) 0.0264(7) 0.0563(9) 0.0118(6) 0.0165(7) 0.0024(7)
    C5 0.0292(8) 0.0304(10) 0.0223(8) -0.0002(7) 0.0052(7) 0.0037(8)
    C6 0.0261(8) 0.0239(9) 0.0250(8) -0.0007(7) 0.0067(6) -0.0028(7)
    N6 0.0395(8) 0.0282(8) 0.0265(7) -0.0004(7) 0.0093(6) -0.0008(6)
    O61 0.0498(8) 0.0378(8) 0.0451(8) 0.0136(7) 0.0134(6) -0.0063(6)
    O62 0.0563(8) 0.0575(10) 0.0419(8) -0.0018(7) -0.0060(7) -0.0211(7)
    N11 0.0479(9) 0.0240(8) 0.0329(8) -0.0010(8) 0.0044(7) -0.0042(7)
    C12 0.0424(10) 0.0252(9) 0.0256(8) -0.0034(8) 0.0067(7) -0.0002(7)
    C12A 0.0426(12) 0.0519(15) 0.0477(12) -0.0025(11) 0.0000(10) 0.0012(12)
    N13 0.0501(9) 0.0230(8) 0.0293(8) -0.0043(7) 0.0077(7) -0.0044(7)
    C14 0.0426(11) 0.0329(11) 0.0381(10) 0.0036(9) 0.0084(9) 0.0046(9)
    C15 0.0416(10) 0.0374(12) 0.0356(10) -0.0071(9) -0.0005(8) 0.0006(9)
_geom_special_details
;
All e.s.d.'s (except the e.s.d. in the dihedral angle between two l.s. planes)
are estimated using the full covariance matrix. The cell e.s.d.'s are taken
into account individually in the estimation of e.s.d.'s in distances, angles
and torsion angles; correlations between e.s.d.'s in cell parameters are only
used when they are defined by crystal symmetry. An approximate (isotropic)
treatment of cell e.s.d.'s is used for estimating e.s.d.'s involving l.s.
planes.
;
loop_
    _geom_bond_atom_site_label_1
    _geom_bond_atom_site_label_2
    _geom_bond_site_symmetry_2
    _geom_bond_distance
    _geom_bond_publ_flag
    C1 O1 . 1.2557(19) ?
    C1 C2 . 1.441(2) ?
    C1 C6 . 1.450(2) ?
    C2 C3 . 1.376(2) ?
    C2 N2 . 1.459(2) ?
    N2 O22 . 1.2067(19) ?
    N2 O21 . 1.2145(19) ?
    C3 C4 . 1.377(2) ?
    C3 H3 . 0.918(18) ?
    C4 C5 . 1.389(2) ?
    C4 N4 . 1.444(2) ?
    N4 O42 . 1.2200(19) ?
    N4 O41 . 1.2245(19) ?
    C5 C6 . 1.365(2) ?
    C5 H5 . 0.911(19) ?
    C6 N6 . 1.457(2) ?
    N6 O61 . 1.2193(18) ?
    N6 O62 . 1.2226(19) ?
    N11 C12 . 1.329(2) ?
    N11 C15 . 1.375(2) ?
    N11 H11 . 0.89(2) ?
    C12 N13 . 1.319(2) ?
    C12 C12A . 1.472(3) ?
    C12A H12A . 0.91(3) ?
    C12A H12B . 0.96(3) ?
    C12A H12C . 0.87(3) ?
    N13 C14 . 1.370(2) ?
    N13 H13 . 0.86(2) ?
    C14 C15 . 1.336(3) ?
    C14 H14 . 0.92(2) ?
    C15 H15 . 0.96(2) ?
loop_
    _geom_angle_atom_site_label_1
    _geom_angle_atom_site_label_2
    _geom_angle_atom_site_label_3
    _geom_angle_site_symmetry_1
    _geom_angle_site_symmetry_3
    _geom_angle
    _geom_angle_publ_flag
    O1 C1 C2 . . 125.83(14) ?
    O1 C1 C6 . . 122.88(14) ?
    C2 C1 C6 . . 111.17(14) ?
    C3 C2 C1 . . 124.06(14) ?
    C3 C2 N2 . . 115.19(14) ?
    C1 C2 N2 . . 120.72(14) ?
    O22 N2 O21 . . 121.74(15) ?
    O22 N2 C2 . . 120.29(14) ?
    O21 N2 C2 . . 117.97(15) ?
    C2 C3 C4 . . 119.73(16) ?
    C2 C3 H3 . . 120.5(11) ?
    C4 C3 H3 . . 119.7(11) ?
    C3 C4 C5 . . 121.00(15) ?
    C3 C4 N4 . . 118.57(15) ?
    C5 C4 N4 . . 120.34(15) ?
    O42 N4 O41 . . 122.90(16) ?
    O42 N4 C4 . . 118.99(15) ?
    O41 N4 C4 . . 118.10(15) ?
    C6 C5 C4 . . 118.21(15) ?
    C6 C5 H5 . . 120.2(12) ?
    C4 C5 H5 . . 121.6(12) ?
    C5 C6 C1 . . 125.60(15) ?
    C5 C6 N6 . . 116.91(14) ?
    C1 C6 N6 . . 117.40(14) ?
    O61 N6 O62 . . 123.62(15) ?
    O61 N6 C6 . . 118.85(14) ?
    O62 N6 C6 . . 117.53(14) ?
    C12 N11 C15 . . 109.23(16) ?
    C12 N11 H11 . . 123.3(13) ?
    C15 N11 H11 . . 126.7(13) ?
    N13 C12 N11 . . 107.04(16) ?
    N13 C12 C12A . . 126.31(18) ?
    N11 C12 C12A . . 126.64(18) ?
    C12 C12A H12A . . 112(2) ?
    C12 C12A H12B . . 112.4(16) ?
    H12A C12A H12B . . 110(2) ?
    C12 C12A H12C . . 111(2) ?
    H12A C12A H12C . . 104(3) ?
    H12B C12A H12C . . 107(3) ?
    C12 N13 C14 . . 110.12(16) ?
    C12 N13 H13 . . 125.4(15) ?
    C14 N13 H13 . . 124.5(15) ?
    C15 C14 N13 . . 106.55(17) ?
    C15 C14 H14 . . 132.4(13) ?
    N13 C14 H14 . . 121.0(13) ?
    C14 C15 N11 . . 107.06(17) ?
    C14 C15 H15 . . 132.4(13) ?
    N11 C15 H15 . . 120.5(13) ?
loop_
    _geom_torsion_atom_site_label_1
    _geom_torsion_atom_site_label_2
    _geom_torsion_atom_site_label_3
    _geom_torsion_atom_site_label_4
    _geom_torsion_site_symmetry_1
    _geom_torsion_site_symmetry_2
    _geom_torsion_site_symmetry_3
    _geom_torsion_site_symmetry_4
    _geom_torsion
    _geom_torsion_publ_flag
    O1 C1 C2 C3 . . . . 179.72(16) ?
    C6 C1 C2 C3 . . . . -4.2(2) ?
    O1 C1 C2 N2 . . . . -2.4(2) ?
    C6 C1 C2 N2 . . . . 173.62(14) ?
    C3 C2 N2 O22 . . . . -163.80(17) ?
    C1 C2 N2 O22 . . . . 18.2(2) ?
    C3 C2 N2 O21 . . . . 16.4(2) ?
    C1 C2 N2 O21 . . . . -161.61(17) ?
    C1 C2 C3 C4 . . . . 0.9(2) ?
    N2 C2 C3 C4 . . . . -177.07(14) ?
    C2 C3 C4 C5 . . . . 3.3(2) ?
    C2 C3 C4 N4 . . . . 179.90(14) ?
    C3 C4 N4 O42 . . . . -6.2(2) ?
    C5 C4 N4 O42 . . . . 170.49(15) ?
    C3 C4 N4 O41 . . . . 174.92(16) ?
    C5 C4 N4 O41 . . . . -8.4(2) ?
    C3 C4 C5 C6 . . . . -3.4(2) ?
    N4 C4 C5 C6 . . . . -179.99(15) ?
    C4 C5 C6 C1 . . . . -0.5(2) ?
    C4 C5 C6 N6 . . . . 175.84(13) ?
    O1 C1 C6 C5 . . . . -179.73(16) ?
    C2 C1 C6 C5 . . . . 4.1(2) ?
    O1 C1 C6 N6 . . . . 3.9(2) ?
    C2 C1 C6 N6 . . . . -172.26(13) ?
    C5 C6 N6 O61 . . . . 129.43(16) ?
    C1 C6 N6 O61 . . . . -53.90(19) ?
    C5 C6 N6 O62 . . . . -51.0(2) ?
    C1 C6 N6 O62 . . . . 125.64(17) ?
    C15 N11 C12 N13 . . . . -0.36(19) ?
    C15 N11 C12 C12A . . . . 178.83(19) ?
    N11 C12 N13 C14 . . . . 0.53(19) ?
    C12A C12 N13 C14 . . . . -178.67(18) ?
    C12 N13 C14 C15 . . . . -0.49(19) ?
    N13 C14 C15 N11 . . . . 0.25(19) ?
    C12 N11 C15 C14 . . . . 0.1(2) ?
loop_
    _geom_hbond_atom_site_label_D
    _geom_hbond_atom_site_label_H
    _geom_hbond_atom_site_label_A
    _geom_hbond_site_symmetry_A
    _geom_hbond_distance_DH
    _geom_hbond_distance_HA
    _geom_hbond_distance_DA
    _geom_hbond_angle_DHA
    C5 H5 O21 1_554 0.911(19) 2.478(19) 3.378(2) 169.4(16)
    N11 H11 O1 . 0.89(2) 1.95(2) 2.8357(19) 172.9(19)
    N13 H13 O1 4_575 0.86(2) 2.09(2) 2.819(2) 143(2)
    N13 H13 O22 4_575 0.86(2) 2.14(2) 2.782(2) 131.3(19)
data_global
_journal_date_recd_electronic     2010-12-16
_journal_date_accepted     2010-12-20
_journal_name_full     'Acta Crystallographica, Section E'
_journal_year     2011
_journal_volume     67
_journal_issue      1
_journal_page_first     o235
_journal_page_last     o235
_journal_paper_category     QO
_journal_coeditor_code     DN2638
_publ_contact_author
;
Maciej Kubicki
Faculty of Chemistry
Adam Mickiewicz University
Grunwaldzka 6
60-780 Pozna\'n
Poland
;
_publ_contact_author_email     mkubicki@amu.edu.pl
_publ_section_title
;
2-Methylimidazolium picrate
;
loop_
    _publ_author_name
    _publ_author_address
    'Dutkiewicz, Grzegorz'
;  Department of Chemistry
Adam Mickiewicz University
Grunwaldzka 6
60-780 Pozna\'n
Poland
;
    'Samshuddin, S.'
;  Department of Studies in Chemistry
Mangalore University
Mangalagangotri 574 199
India
;
    'Narayana, B.'
;  Department of Studies in Chemistry
Mangalore University
Mangalagangotri 574 199
India
;
    'Yathirajan, H. S.'
;  Department of Studies in Chemistry
University of Mysore
Manasagangotri, Mysore 570 006
India
;
    'Kubicki, Maciej'
;  Department of Chemistry
Adam Mickiewicz University
Grunwaldzka 6
60-780 Pozna\'n
Poland
;
_publ_section_synopsis     .
