# Supplementary material for: 2-Methyl­imidazolium picrate
Source: Acta Crystallogr Sect E Struct Rep Online. 2010 Dec 24;67(Pt 1):o235. doi: 10.1107/S1600536810053390 (PMC3050384; doi:10.1107/S1600536810053390)
Supplement: Supplementary file 2 [file e-67-0o235-Isup2.hkl]

#
# h,k,l, Fc-squared, Fo-squared, sigma(Fo-squared) and status flag
#
data_I
_shelx_title ' hsy804 in P2(1)/c'
_shelx_refln_list_code          4
_shelx_F_calc_maximum      144.04
_exptl_crystal_F_000       640.00
_reflns_d_resolution_high  0.7522
 
loop_
 _symmetry_equiv_pos_as_xyz
 'x, y, z'
 '-x, y+1/2, -z+1/2'
 '-x, -y, -z'
 'x, -y-1/2, z-1/2'
 
_cell_length_a     7.0983
_cell_length_b    21.6440
_cell_length_c     8.1583
_cell_angle_alpha  90.000
_cell_angle_beta  100.327
_cell_angle_gamma  90.000
 
_shelx_F_squared_multiplier     1.000
 
loop_
 _refln_index_h
 _refln_index_k
 _refln_index_l
 _refln_F_squared_calc
 _refln_F_squared_meas
 _refln_F_squared_sigma
 _refln_observed_status
   1   0   0     5791.30     5119.01     67.56 o
   2   0   0    14511.71    13619.94     53.27 o
   3   0   0     2078.07     2205.26      6.86 o
   4   0   0      318.03      337.74      4.97 o
   5   0   0      239.84      260.34      9.16 o
   6   0   0        8.82        7.04      4.54 o
   7   0   0       78.37       75.43      7.28 o
   8   0   0       91.73       76.75      7.82 o
   1   1   0      150.24      167.10      1.96 o
   2   1   0     4133.99     3981.78     13.26 o
   3   1   0       22.55       22.08      1.54 o
   4   1   0      233.52      273.80      2.79 o
   5   1   0       80.04       77.11      4.08 o
   6   1   0      159.37      146.50      6.92 o
   7   1   0        0.01        2.09      3.97 o
   8   1   0        4.80       -0.05      4.72 o
   1   2   0     2636.60     2403.65      6.79 o
   2   2   0    12620.29    11783.76    164.73 o
   3   2   0      504.16      549.03      3.22 o
   4   2   0        4.56        6.75      1.74 o
   5   2   0       69.30       72.72      3.10 o
   6   2   0       15.51       18.91      5.36 o
   7   2   0       18.16       12.84      4.15 o
   8   2   0        1.35        0.45      4.72 o
   1   3   0     1923.76     1914.41     15.81 o
   2   3   0    18403.03    16878.32     71.35 o
   3   3   0       70.95       75.55      1.83 o
   4   3   0     1182.56     1216.43     10.92 o
   5   3   0        0.98        0.03      2.15 o
   6   3   0      466.97      473.61      8.21 o
   7   3   0      152.97      118.30      6.10 o
   8   3   0       63.80       68.91      5.14 o
   0   4   0       12.38        8.43      1.59 o
   1   4   0     1059.53     1023.79      8.21 o
   2   4   0     6708.38     6789.36     22.08 o
   3   4   0       15.48       14.58      1.89 o
   4   4   0     4243.00     4210.48     15.09 o
   5   4   0      152.71      167.44      2.94 o
   6   4   0      131.16      108.72      5.43 o
   7   4   0       11.13       14.32      5.15 o
   8   4   0        1.26        7.44      6.45 o
   9   4   0        0.97        0.20      7.68 o
   1   5   0      293.72      252.33      6.33 o
   2   5   0      232.79      217.80      3.61 o
   3   5   0      195.62      187.87      2.75 o
   4   5   0     2075.98     2078.32      9.09 o
   5   5   0        1.57        4.51      2.10 o
   6   5   0      136.45      132.38      3.84 o
   7   5   0       52.08       63.26      6.10 o
   8   5   0       29.22       23.93      5.79 o
   9   5   0        0.81       -1.82      8.04 o
   0   6   0      240.01      236.52      3.43 o
   1   6   0      147.53      160.10      3.28 o
   2   6   0       13.37       13.82      1.85 o
   3   6   0      241.94      246.95      3.39 o
   4   6   0      645.93      606.34      8.79 o
   5   6   0        8.52       10.04      2.11 o
   6   6   0      127.42       95.81      5.80 o
   7   6   0        6.90        9.32      7.16 o
   8   6   0        2.10        7.93      5.74 o
   9   6   0        3.39        6.95      8.93 o
   1   7   0     1211.97     1211.72     13.56 o
   2   7   0       86.81       96.11      2.26 o
   3   7   0      261.61      257.67      3.43 o
   4   7   0     1096.19     1070.48     13.16 o
   5   7   0       20.01       18.41      2.76 o
   6   7   0      484.05      450.91      8.46 o
   7   7   0       41.12       50.01      7.88 o
   8   7   0       58.73       58.75      6.32 o
   0   8   0     9846.48     9171.48     17.88 o
   1   8   0      508.28      442.44     12.47 o
   2   8   0       57.78       43.01      6.10 o
   3   8   0     1089.60     1127.55     28.79 o
   4   8   0       37.80       37.94      5.60 o
   5   8   0        0.00       -1.03      2.97 o
   6   8   0       23.94       13.35      5.01 o
   7   8   0        9.95        5.97      5.36 o
   8   8   0       20.56       12.05      6.15 o
   1   9   0        5.60        1.52      2.12 o
   2   9   0      630.21      662.80      8.57 o
   3   9   0        9.85       12.35      2.37 o
   4   9   0       68.01       57.94      6.35 o
   5   9   0       27.27       28.54      7.37 o
   6   9   0      157.94      139.72      6.31 o
   7   9   0       19.55       17.20      5.46 o
   8   9   0       58.34       55.40      6.87 o
   0  10   0      504.96      528.16      5.64 o
   1  10   0      667.08      679.82      5.77 o
   2  10   0      385.79      373.79      9.84 o
   3  10   0        3.36        1.33      2.26 o
   4  10   0      125.42      115.87      3.07 o
   5  10   0       44.49       50.19      7.30 o
   6  10   0        1.48        0.85      5.50 o
   7  10   0       71.09       79.61      6.11 o
   8  10   0       60.23       53.57      7.68 o
   1  11   0       59.45       65.91      3.89 o
   2  11   0      560.09      497.31      9.73 o
   3  11   0        5.47        2.95      2.61 o
   4  11   0       22.80       19.60      2.57 o
   5  11   0      153.09      143.65      8.79 o
   6  11   0       32.32       25.79      8.50 o
   7  11   0        0.22        1.19      5.17 o
   8  11   0       27.48       25.29      6.16 o
   0  12   0      862.28      893.64     10.90 o
   1  12   0       26.95       34.06      3.78 o
   2  12   0       15.32       20.26      4.97 o
   3  12   0      100.54      109.28      3.35 o
   4  12   0      213.69      248.34      3.98 o
   5  12   0      291.89      277.49     10.89 o
   6  12   0        0.53        2.29      7.99 o
   7  12   0        7.94        6.41      5.60 o
   8  12   0        1.36        2.47      8.57 o
   1  13   0      809.97      896.14     15.30 o
   2  13   0      447.27      436.02      9.81 o
   3  13   0      636.48      652.27      8.01 o
   4  13   0      314.37      342.14      4.47 o
   5  13   0        3.47        2.55      7.96 o
   6  13   0      129.35      106.95      9.50 o
   7  13   0       32.81       28.95      5.97 o
   8  13   0        2.71        0.16      9.10 o
   0  14   0      404.81      438.16      9.41 o
   1  14   0       22.15       21.40      3.80 o
   2  14   0      252.09      250.20      8.89 o
   3  14   0      199.50      168.93      4.21 o
   4  14   0        1.95        0.63      2.52 o
   5  14   0        5.28        4.74      7.71 o
   6  14   0       15.90       15.43      8.34 o
   7  14   0       19.62       19.19      6.32 o
   8  14   0        7.33        8.01      9.40 o
   1  15   0      171.42      187.70      5.48 o
   2  15   0        3.80        4.19      6.67 o
   3  15   0      220.79      201.43      9.21 o
   4  15   0       61.82       55.45      7.29 o
   5  15   0      217.22      233.84     10.70 o
   6  15   0      136.18      148.83     10.42 o
   7  15   0       12.17        8.05      9.20 o
   0  16   0     1156.05     1114.50     14.38 o
   1  16   0      383.21      390.30      6.99 o
   2  16   0      158.99      139.86      8.10 o
   3  16   0      153.31      148.23      8.88 o
   4  16   0        0.69       -2.08      6.85 o
   5  16   0       37.82       29.85      8.11 o
   6  16   0       82.52       67.20      9.82 o
   1  17   0      460.94      438.79     10.60 o
   2  17   0      106.01      114.68      7.85 o
   3  17   0       18.10       20.41      7.86 o
   4  17   0        3.15        8.23      6.93 o
   5  17   0       34.43       39.04      8.63 o
   6  17   0        0.00        5.93      8.98 o
   0  18   0      713.77      710.53     12.99 o
   1  18   0       31.77       46.97      8.14 o
   2  18   0       90.06       93.65      8.84 o
   3  18   0        4.12        5.48      8.31 o
   4  18   0      118.24      117.08      8.25 o
   5  18   0       30.57       31.44      9.01 o
   6  18   0        0.22       13.67      8.86 o
   1  19   0     1704.65     1769.63     19.44 o
   2  19   0      120.89      127.87      9.61 o
   3  19   0      113.18      101.70      9.66 o
   4  19   0      159.36      164.64      9.87 o
   5  19   0        0.34       -1.50      8.87 o
   0  20   0       26.51       30.51      6.87 o
   1  20   0      371.41      376.75     11.39 o
   2  20   0        5.35        2.01      6.35 o
   3  20   0       16.87       14.95      8.25 o
   4  20   0        5.04        3.75      8.77 o
   5  20   0        1.67        1.19      8.69 o
   1  21   0      197.78      206.89     10.36 o
   2  21   0      370.98      386.74     12.59 o
   3  21   0      317.40      319.78     11.47 o
   4  21   0       96.62      106.74     10.59 o
   5  21   0       57.15       58.41      8.61 o
   0  22   0        5.36        2.70      6.82 o
   1  22   0       17.20       11.17      6.80 o
   2  22   0      112.83      107.37      9.29 o
   3  22   0      302.12      312.63     12.64 o
   4  22   0      161.42      175.79     10.89 o
   1  23   0        5.94       13.85      8.55 o
   2  23   0       46.67       51.86      8.87 o
   3  23   0       71.43       66.32      9.59 o
   4  23   0       17.89       15.81      8.44 o
   0  24   0      446.43      464.44     13.32 o
   1  24   0       10.57        6.57      8.32 o
   2  24   0        0.47        3.03      8.37 o
   3  24   0       80.39       88.34      9.24 o
   1  25   0        1.88        1.19      7.39 o
   2  25   0       76.11       86.37      9.62 o
   0  26   0       14.20       19.67      8.72 o
   1  26   0       20.81       23.19      9.18 o
  -8   1   1        1.46        4.41      5.10 o
  -7   1   1       83.96       88.99      4.33 o
  -6   1   1       63.87       64.84      3.57 o
  -5   1   1        3.85        5.82      2.12 o
  -4   1   1      312.49      332.07      4.71 o
  -3   1   1      553.72      555.84      2.49 o
  -2   1   1     6111.61     5898.32     21.44 o
  -1   1   1      758.15      725.65      2.45 o
   1   1   1      794.70      713.09      7.90 o
   2   1   1     1826.17     1871.99     12.70 o
   3   1   1      369.54      377.50      3.43 o
   4   1   1      221.77      206.56      3.73 o
   5   1   1       64.07       78.38      3.44 o
   6   1   1       44.58       46.02      4.55 o
   7   1   1        0.24       -0.09      7.24 o
   8   1   1       25.15       27.34      6.06 o
   9   1   1       20.52       20.09      8.87 o
  -8   2   1       22.13       23.12      5.45 o
  -7   2   1      130.51      137.18      5.95 o
  -6   2   1       88.43       84.37      3.90 o
  -5   2   1       63.11       56.10      2.41 o
  -4   2   1     1391.84     1470.23     18.88 o
  -3   2   1      922.31      945.21      6.28 o
  -2   2   1     8676.10     8206.83     15.73 o
  -1   2   1      177.65      174.66      1.54 o
   0   2   1      127.75      140.95      2.13 o
   1   2   1      305.62      277.32      3.47 o
   2   2   1     1807.41     1837.04     16.25 o
   3   2   1       65.44       63.50      2.13 o
   4   2   1      482.62      443.18      8.27 o
   5   2   1       47.48       45.01      2.82 o
   6   2   1      269.29      266.53      5.80 o
   7   2   1        5.45        7.29      7.60 o
   8   2   1       78.18       67.59      6.19 o
   9   2   1        1.20        4.98      8.84 o
  -8   3   1        0.21       -0.08      5.30 o
  -7   3   1       62.57       68.63      4.20 o
  -6   3   1      287.06      301.26      5.16 o
  -5   3   1       92.24       80.17      3.31 o
  -4   3   1      604.15      639.33      5.15 o
  -3   3   1       22.73       25.94      2.04 o
  -2   3   1      237.39      242.98      2.24 o
  -1   3   1      919.76      923.66      2.62 o
   0   3   1       22.39       18.90      1.04 o
   1   3   1     5001.99     4492.98     17.44 o
   2   3   1     2030.70     2050.12     22.90 o
   3   3   1      278.73      302.92      4.13 o
   4   3   1      652.22      661.19      5.42 o
   5   3   1       30.18       27.97      2.36 o
   6   3   1      249.59      249.17      7.92 o
   7   3   1       47.69       49.91      7.44 o
   8   3   1       22.06       23.04      5.99 o
  -8   4   1        4.51        1.76      5.39 o
  -7   4   1       51.29       35.60      4.57 o
  -6   4   1       14.75       16.25      5.19 o
  -5   4   1       55.78       42.42      4.59 o
  -4   4   1     1201.67     1234.05      6.63 o
  -3   4   1      326.99      310.45      3.54 o
  -2   4   1       48.98       51.16      1.75 o
  -1   4   1       84.02       72.75      1.81 o
   0   4   1      407.05      454.03      3.00 o
   1   4   1      417.31      418.32      5.23 o
   2   4   1       33.67       30.88      2.61 o
   3   4   1      121.62      137.56      2.12 o
   4   4   1       63.79       79.74      2.22 o
   5   4   1       68.04       83.78      2.55 o
   6   4   1        1.67        3.60      3.58 o
   7   4   1       19.17       33.26      5.46 o
   8   4   1        1.38       -1.18      8.12 o
  -8   5   1      134.77      146.95      6.94 o
  -7   5   1       55.41       54.86      4.35 o
  -6   5   1      467.72      495.86      8.09 o
  -5   5   1       81.32       76.05      4.89 o
  -4   5   1      216.47      240.54      2.97 o
  -3   5   1      433.55      456.54      3.39 o
  -2   5   1     3282.90     3176.05     15.23 o
  -1   5   1     9334.16     8758.98     29.18 o
   0   5   1     9943.97     8941.91     23.04 o
   1   5   1     2571.93     2404.65      9.01 o
   2   5   1      510.53      560.17     17.14 o
   3   5   1       83.84       90.76      1.69 o
   4   5   1       98.84       95.45      5.05 o
   5   5   1      160.06      178.62      4.11 o
   6   5   1      437.03      420.71     13.08 o
   7   5   1      143.63      160.47      9.86 o
   8   5   1       26.27       29.61      8.87 o
  -8   6   1      174.45      160.02      7.09 o
  -7   6   1       38.30       33.81      5.51 o
  -6   6   1      514.48      485.43      8.37 o
  -5   6   1       11.57        9.35      3.36 o
  -4   6   1      182.16      199.86      3.04 o
  -3   6   1       37.59       38.66      3.10 o
  -2   6   1     1893.49     1670.94     20.92 o
  -1   6   1      331.03      319.74      3.74 o
   0   6   1      170.09      142.45      2.24 o
   1   6   1     1839.43     1729.01      9.96 o
   2   6   1     1400.72     1294.40      8.23 o
   3   6   1      197.84      236.59      7.26 o
   4   6   1     2178.48     2266.12     30.83 o
   5   6   1      128.00      135.48      3.93 o
   6   6   1       11.74        9.66      3.44 o
   7   6   1        6.93       10.21      5.64 o
   8   6   1        2.37        5.04      6.41 o
  -8   7   1      110.70       97.03      6.72 o
  -7   7   1       58.35       51.32      6.64 o
  -6   7   1      432.43      464.60     10.65 o
  -5   7   1       30.64       29.29      3.12 o
  -4   7   1       40.76       44.04      4.47 o
  -3   7   1       10.25       11.72      2.87 o
  -2   7   1      146.96      138.94      2.73 o
  -1   7   1      914.98      882.05      3.88 o
   0   7   1      933.61     1026.63      8.83 o
   1   7   1      261.81      266.01      6.89 o
   2   7   1     1367.68     1416.27     12.75 o
   3   7   1       80.83       75.29      6.45 o
   4   7   1      453.12      483.76     10.94 o
   5   7   1       82.06       80.47      3.66 o
   6   7   1      179.60      199.69      4.65 o
   7   7   1        5.70        4.83      5.25 o
   8   7   1       14.48       18.50      6.14 o
  -8   8   1       12.13       10.97      5.97 o
  -7   8   1       34.53       28.99      5.62 o
  -6   8   1      113.57      112.87      6.03 o
  -5   8   1      369.75      347.62      9.78 o
  -4   8   1     1309.65     1329.56     28.27 o
  -3   8   1      539.06      489.37      5.26 o
  -2   8   1       80.55       64.58      3.36 o
  -1   8   1       44.14       46.41      2.67 o
   0   8   1      767.43      776.43      4.19 o
   1   8   1        0.03        1.18      2.74 o
   2   8   1      671.08      702.85     52.57 o
   3   8   1     1323.33     1431.79     14.76 o
   4   8   1      300.88      275.48      9.20 o
   5   8   1        8.01       14.14      4.87 o
   6   8   1       48.62       56.48      3.81 o
   7   8   1       39.95       57.81      5.69 o
   8   8   1        3.31        6.18      5.79 o
  -8   9   1      227.43      227.60      8.01 o
  -7   9   1       29.15       22.87      5.73 o
  -6   9   1       28.15       20.19      7.28 o
  -5   9   1       14.11       16.81      1.94 o
  -4   9   1        0.01        0.16      3.05 o
  -3   9   1        4.12        4.36      2.17 o
  -2   9   1       18.73       13.02      2.58 o
  -1   9   1     3938.59     3849.92     26.53 o
   0   9   1        0.56       -0.27      1.85 o
   1   9   1        6.02        8.09      2.43 o
   2   9   1     4407.32     4490.94     22.64 o
   3   9   1       21.86       15.74      6.03 o
   4   9   1      135.43      141.11      7.97 o
   5   9   1      217.77      197.33      6.42 o
   6   9   1        2.00        4.14      4.92 o
   7   9   1       27.49       22.16      6.15 o
   8   9   1        3.35        7.59      5.71 o
  -8  10   1       11.80       14.64      6.46 o
  -7  10   1       99.24       89.28      6.38 o
  -6  10   1      344.90      349.96     11.09 o
  -5  10   1      105.12      104.36      7.02 o
  -4  10   1       48.22       47.97      3.51 o
  -3  10   1      146.68      168.71      3.21 o
  -2  10   1        4.50        3.11      2.74 o
  -1  10   1      379.26      378.44      8.46 o
   0  10   1       85.42       85.24      3.40 o
   1  10   1      514.57      568.63      8.90 o
   2  10   1       11.20       21.18      6.08 o
   3  10   1       47.79       39.00      5.39 o
   4  10   1        0.81        3.08      6.96 o
   5  10   1      210.57      215.44      9.33 o
   6  10   1        0.36        0.49      5.07 o
   7  10   1        6.81       10.07      5.70 o
   8  10   1       57.28       67.80      9.52 o
  -8  11   1       99.02      105.63      7.03 o
  -7  11   1      125.82      138.69      7.19 o
  -6  11   1      298.74      323.61     11.14 o
  -5  11   1      174.40      161.37      6.88 o
  -4  11   1      170.85      195.41      4.61 o
  -3  11   1      398.08      425.89     11.50 o
  -2  11   1      238.74      219.36      4.49 o
  -1  11   1       12.26       12.11      2.52 o
   0  11   1     1261.34     1326.15      8.73 o
   1  11   1       81.01       98.48      6.17 o
   2  11   1       72.87       55.17      6.49 o
   3  11   1       11.41       23.24      5.46 o
   4  11   1       64.53       68.88      8.13 o
   5  11   1       60.19       70.29      9.04 o
   6  11   1       28.77       21.91      5.60 o
   7  11   1       22.94       21.41      5.88 o
   8  11   1        0.21        0.16      8.15 o
  -8  12   1       63.08       52.58      6.99 o
  -7  12   1      139.53      130.08      7.10 o
  -6  12   1      254.94      277.73     11.10 o
  -5  12   1      394.06      389.29      9.32 o
  -4  12   1       91.45       85.16      3.91 o
  -3  12   1      383.37      425.66      4.90 o
  -2  12   1       64.38       69.78      3.73 o
  -1  12   1      460.26      454.29      6.03 o
   0  12   1      227.52      246.34      5.96 o
   1  12   1      637.14      627.62      9.69 o
   2  12   1        5.20       -0.24      6.19 o
   3  12   1       91.67       94.79      5.51 o
   4  12   1      300.73      306.04      9.68 o
   5  12   1       28.94       30.05      7.59 o
   6  12   1        2.32        1.31      5.25 o
   7  12   1       72.52       79.73      6.55 o
   8  12   1        0.36       -0.16      8.60 o
  -7  13   1       33.17       30.74      7.62 o
  -6  13   1      139.76      147.39     10.08 o
  -5  13   1      817.30      792.12     14.15 o
  -4  13   1      375.12      342.45      5.65 o
  -3  13   1       17.29       18.75      3.76 o
  -2  13   1     1211.24     1187.67     14.42 o
  -1  13   1      241.19      225.61      5.23 o
   0  13   1        3.13        6.24      3.85 o
   1  13   1      255.81      248.36      7.95 o
   2  13   1       13.25        9.24      6.18 o
   3  13   1       41.94       46.68      2.00 o
   4  13   1       37.44       42.16      8.25 o
   5  13   1        0.83        0.14      7.33 o
   6  13   1      114.39      109.26      9.26 o
   7  13   1       33.80       38.46      6.59 o
  -7  14   1       17.22       14.48      8.53 o
  -6  14   1      136.38      156.33     10.00 o
  -5  14   1       25.87       23.51      7.22 o
  -4  14   1      668.20      698.42      7.44 o
  -3  14   1        5.14        8.37      3.74 o
  -2  14   1      556.64      592.86     11.63 o
  -1  14   1       10.72       21.10      4.03 o
   0  14   1      252.55      263.21      5.59 o
   1  14   1        8.44        8.61      5.09 o
   2  14   1       28.49       34.96      6.60 o
   3  14   1       98.55       95.01      2.59 o
   4  14   1       23.56       22.83      6.50 o
   5  14   1      280.44      269.79     11.39 o
   6  14   1      125.04      112.93      8.85 o
   7  14   1       41.51       42.38      6.29 o
  -7  15   1        8.11        6.93      8.99 o
  -6  15   1      130.55      131.80      8.92 o
  -5  15   1      215.44      220.10     10.47 o
  -4  15   1      453.22      456.16      6.90 o
  -3  15   1      469.84      477.07     11.36 o
  -2  15   1       75.99       68.93      7.12 o
  -1  15   1       98.31       94.35      4.77 o
   0  15   1      293.05      296.10      6.69 o
   1  15   1        8.54        5.21      5.80 o
   2  15   1        1.44       -1.05      6.29 o
   3  15   1       57.06       47.37      2.64 o
   4  15   1        1.81        7.24      8.18 o
   5  15   1       90.22       80.46      9.34 o
   6  15   1        0.09        2.98      7.10 o
   7  15   1        1.22       -2.80      8.21 o
  -7  16   1        5.25        8.79      7.98 o
  -6  16   1       50.99       53.28      8.80 o
  -5  16   1       86.83       86.40      9.55 o
  -4  16   1     1355.73     1400.97     11.72 o
  -3  16   1      832.82      794.87     14.76 o
  -2  16   1     1115.75     1065.38     15.34 o
  -1  16   1       83.70       80.60      4.85 o
   0  16   1       24.39       22.54      4.48 o
   1  16   1      115.34      118.36      7.55 o
   2  16   1      326.25      345.77     10.56 o
   3  16   1      534.87      524.27     12.48 o
   4  16   1      193.92      180.55     10.32 o
   5  16   1      175.78      178.10     10.06 o
   6  16   1       70.67       71.71      8.61 o
  -6  17   1       57.99       81.13     10.17 o
  -5  17   1        2.39        0.33      7.83 o
  -4  17   1       85.19       86.84      7.69 o
  -3  17   1      212.49      223.06      9.79 o
  -2  17   1      973.01      977.22     15.48 o
  -1  17   1      130.81      131.69      5.43 o
   0  17   1       81.47       79.66      5.03 o
   1  17   1       68.13       83.27      7.59 o
   2  17   1       23.54       27.82      7.70 o
   3  17   1       44.63       41.31      6.82 o
   4  17   1        0.46        3.06      7.74 o
   5  17   1        0.09       -4.58      7.19 o
   6  17   1        2.08        2.72      7.44 o
  -6  18   1        0.62        2.60      8.10 o
  -5  18   1        0.57        1.58      7.32 o
  -4  18   1        7.85        2.49      8.11 o
  -3  18   1      138.73      144.24      9.68 o
  -2  18   1       69.28       76.09      7.60 o
  -1  18   1     1326.24     1258.12     11.25 o
   0  18   1      140.83      142.58      5.75 o
   1  18   1       14.35        8.83      6.60 o
   2  18   1       13.03        5.15      7.71 o
   3  18   1       62.44       61.95      7.61 o
   4  18   1       12.35       22.53      7.30 o
   5  18   1        0.38        2.01      7.03 o
  -6  19   1        0.09        5.38      8.69 o
  -5  19   1        2.31       -0.74      8.83 o
  -4  19   1       10.73       15.08      8.59 o
  -3  19   1      115.61      128.15      9.47 o
  -2  19   1      709.21      721.11     14.53 o
  -1  19   1      215.82      227.90      6.39 o
   0  19   1      361.43      383.79      7.68 o
   1  19   1      991.46      984.60     14.96 o
   2  19   1      457.85      449.13     12.24 o
   3  19   1      177.72      173.35      9.67 o
   4  19   1      339.71      347.90     11.49 o
   5  19   1       16.28       11.16      7.18 o
  -5  20   1       20.74       15.38      8.38 o
  -4  20   1        0.14       -2.12      7.41 o
  -3  20   1       36.61       47.80      8.75 o
  -2  20   1      113.72      114.43      9.16 o
  -1  20   1      100.03       99.54      5.53 o
   0  20   1      269.51      307.08      7.57 o
   1  20   1       16.60       19.88      7.76 o
   2  20   1        0.39       -3.15      8.02 o
   3  20   1        0.02        2.16      7.63 o
   4  20   1       13.61       14.23      7.18 o
   5  20   1        0.00        3.66      7.66 o
  -5  21   1        0.00        7.40      8.88 o
  -4  21   1       57.16       63.75      9.94 o
  -3  21   1      441.44      455.07     13.41 o
  -2  21   1      202.10      196.95      9.74 o
  -1  21   1        6.06        9.72      4.97 o
   0  21   1      272.36      281.41      7.53 o
   1  21   1      109.55      108.65      9.04 o
   2  21   1       31.52       37.34      8.87 o
   3  21   1      103.29      103.97      8.97 o
   4  21   1       14.54       16.51      7.53 o
  -4  22   1        0.95        8.37      7.21 o
  -3  22   1       34.66       46.61      9.47 o
  -2  22   1        7.01       10.96      8.97 o
  -1  22   1       32.60       44.01      5.56 o
   0  22   1       17.68       28.55      7.42 o
   1  22   1       51.58       38.92      7.33 o
   2  22   1        0.00        3.70      8.36 o
   3  22   1      528.38      542.40     13.87 o
   4  22   1        6.87        6.44      8.33 o
  -4  23   1       17.08       24.72     10.00 o
  -3  23   1       52.35       53.89      8.43 o
  -2  23   1      115.28       97.83     10.00 o
  -1  23   1       20.70       21.38      5.42 o
   0  23   1       15.63       21.39      8.09 o
   1  23   1      133.14      128.33      9.54 o
   2  23   1      382.33      360.32     12.10 o
   3  23   1       57.01       61.54      9.03 o
  -3  24   1       26.00       28.68      9.70 o
  -2  24   1      121.71      118.57      9.23 o
  -1  24   1       40.88       50.04      9.48 o
   0  24   1       12.94       13.74      7.25 o
   1  24   1        0.79        4.70      7.99 o
   2  24   1       14.08       13.98      8.01 o
   3  24   1       14.84       13.64      9.18 o
  -2  25   1       10.53       16.69      9.25 o
  -1  25   1      137.25      141.16     10.78 o
   0  25   1      133.58      149.32     10.06 o
   1  25   1       95.95       89.92      8.98 o
   2  25   1        7.12        5.06      8.76 o
  -1  26   1       31.24       29.92      9.01 o
   0  26   1        0.14        4.06      8.20 o
   1  26   1       88.17      114.02     10.21 o
   0  27   1       22.03       27.10      8.13 o
   1  27   1      144.94      161.58     10.47 o
  -8   0   2       77.04       79.22      9.26 o
  -7   0   2       79.03       86.04      5.13 o
  -6   0   2      305.18      320.44      6.18 o
  -5   0   2      502.80      469.89      4.04 o
  -4   0   2      183.74      188.70      3.41 o
  -3   0   2      403.24      435.52      6.09 o
  -2   0   2      387.09      358.93      3.16 o
  -1   0   2    20747.87    18049.91     86.88 o
   0   0   2     3046.30     2833.85     11.41 o
   2   0   2      714.37      704.51     10.67 o
   3   0   2      612.07      703.61      6.36 o
   4   0   2      177.77      140.22      6.70 o
   5   0   2      583.19      609.61     10.80 o
   6   0   2      702.62      665.86     11.76 o
   7   0   2        7.10        9.60      6.16 o
   8   0   2        4.25        1.95      7.81 o
  -8   1   2        0.00        5.34      8.78 o
  -7   1   2       94.31      102.31      4.04 o
  -6   1   2        0.00       -0.72      2.79 o
  -5   1   2       15.11       18.21      1.97 o
  -4   1   2      170.80      177.82      1.71 o
  -3   1   2      214.78      241.00      1.92 o
  -2   1   2        5.20        4.78      0.79 o
  -1   1   2      423.84      412.51      2.46 o
   0   1   2     1156.52     1133.04     12.56 o
   1   1   2      186.61      208.35      7.45 o
   2   1   2       23.02       18.66      1.85 o
   3   1   2       14.58        6.19      2.65 o
   4   1   2       86.45       87.00      9.30 o
   5   1   2      129.25      137.13      5.18 o
   6   1   2       63.18       53.14      4.86 o
   7   1   2        3.16        4.12      4.61 o
   8   1   2        9.21       12.17      5.58 o
  -8   2   2       24.05       36.61      9.55 o
  -7   2   2        1.36        1.77      3.37 o
  -6   2   2       24.74       29.42      3.00 o
  -5   2   2      296.56      329.54      3.39 o
  -4   2   2       88.06       90.24      2.51 o
  -3   2   2      105.01      105.68      1.64 o
  -2   2   2     1531.14     1588.94      8.52 o
  -1   2   2      677.22      674.46      2.97 o
   0   2   2      485.14      447.79      4.49 o
   1   2   2      126.49      108.36      2.75 o
   2   2   2      135.76      163.14      5.62 o
   3   2   2       28.31       34.52      2.60 o
   4   2   2       81.52       95.72      4.54 o
   5   2   2        0.04        2.58      4.19 o
   6   2   2      138.75      123.29      5.24 o
   7   2   2       44.49       37.78      5.28 o
   8   2   2        1.93        1.32      7.44 o
  -8   3   2       16.61       24.14      9.68 o
  -7   3   2       24.99       16.90      4.69 o
  -6   3   2      113.73      112.56      3.68 o
  -5   3   2      562.50      547.42      4.21 o
  -4   3   2     2676.61     2749.57      7.79 o
  -3   3   2      350.16      333.45      4.04 o
  -2   3   2       15.07       14.73      1.02 o
  -1   3   2     6978.73     6335.12     19.50 o
   0   3   2      387.73      381.12      2.65 o
   1   3   2      241.69      228.50      2.63 o
   2   3   2      227.53      233.71      3.09 o
   3   3   2       18.45       78.85     48.00 o
   4   3   2      187.35      200.24      3.99 o
   5   3   2      188.14      218.44      6.32 o
   6   3   2        6.15        7.88      4.65 o
   7   3   2       55.44       69.99      9.03 o
   8   3   2        2.90        6.43      7.80 o
  -8   4   2        3.38       12.01      9.07 o
  -7   4   2       17.24       17.38      5.09 o
  -6   4   2       20.17       12.75      3.03 o
  -5   4   2      197.10      205.29      3.48 o
  -4   4   2       12.99       13.60      2.15 o
  -3   4   2       30.86       32.20      1.44 o
  -2   4   2       12.11       12.20      1.66 o
  -1   4   2     5101.32     5031.67      6.31 o
   0   4   2     5450.46     5292.06     30.52 o
   1   4   2     1152.41     1200.73      7.26 o
   2   4   2      476.16      440.43     13.98 o
   3   4   2     2053.93     2082.16     10.12 o
   4   4   2      584.03      640.79     14.35 o
   5   4   2      293.20      295.88      4.51 o
   6   4   2      235.90      274.48      6.64 o
   7   4   2        0.39        6.20      8.48 o
   8   4   2       12.10       10.64      7.71 o
  -8   5   2       61.67       60.81      5.76 o
  -7   5   2       12.60        6.38      7.83 o
  -6   5   2      363.20      360.98     10.86 o
  -5   5   2      396.41      422.04      5.23 o
  -4   5   2       27.39       23.26      3.41 o
  -3   5   2     2290.41     2241.25     15.49 o
  -2   5   2     4534.14     4498.51     11.40 o
  -1   5   2     7729.24     7489.06     14.72 o
   0   5   2        1.52        3.95      1.59 o
   1   5   2       51.24       51.67      3.06 o
   2   5   2       37.16       41.07      4.12 o
   3   5   2      314.25      328.32      5.84 o
   4   5   2      159.76      120.87      5.79 o
   5   5   2       56.25       51.19      3.87 o
   6   5   2       10.35       15.68      3.72 o
   7   5   2       12.61        2.79      8.07 o
   8   5   2       11.99        8.10      7.75 o
  -8   6   2       11.12        7.33      5.37 o
  -7   6   2        5.65        5.89      5.25 o
  -6   6   2       58.07       51.60      4.50 o
  -5   6   2       57.44       60.00      4.62 o
  -4   6   2       15.16       18.11      3.46 o
  -3   6   2      102.32      111.66      4.59 o
  -2   6   2       46.59       58.19      2.11 o
  -1   6   2      313.05      378.37      3.31 o
   0   6   2      301.27      272.49      3.03 o
   1   6   2      808.50      783.66      7.40 o
   2   6   2      166.12      186.19      4.92 o
   3   6   2      182.50      191.81      4.47 o
   4   6   2       20.84       19.11      4.05 o
   5   6   2       78.82       78.02      3.91 o
   6   6   2      105.17      105.41      4.44 o
   7   6   2        0.05        3.75      5.03 o
   8   6   2       16.76       15.59      8.40 o
  -8   7   2       62.00       63.80      7.92 o
  -7   7   2        3.22       -1.81      5.40 o
  -6   7   2        0.71       -0.50      4.60 o
  -5   7   2      125.14      126.26      4.57 o
  -4   7   2        0.79        2.13      3.40 o
  -3   7   2        4.45        8.57      1.86 o
  -2   7   2      216.71      209.42      1.88 o
  -1   7   2     1492.18     1651.49     11.16 o
   0   7   2     1735.89     1750.41     10.41 o
   1   7   2       14.14       18.88      1.81 o
   2   7   2     1109.58     1148.04     12.52 o
   3   7   2      236.67      244.91      7.94 o
   4   7   2      232.28      218.25      9.54 o
   5   7   2      129.54      122.58      6.16 o
   6   7   2       16.50       19.15      3.78 o
   7   7   2        4.45       15.17      5.23 o
  -8   8   2      203.35      187.30      7.71 o
  -7   8   2      276.08      278.91     13.52 o
  -6   8   2       11.04        7.15      6.67 o
  -5   8   2       54.32       60.12      4.19 o
  -4   8   2       40.39       44.68      2.39 o
  -3   8   2       30.65       28.15      1.38 o
  -2   8   2      457.88      528.65      5.76 o
  -1   8   2        5.56       10.94      1.64 o
   0   8   2     8068.89     8179.27     51.66 o
   1   8   2     2704.35     2596.01      8.21 o
   2   8   2     1014.37     1065.62     12.29 o
   3   8   2       77.52       85.64      7.43 o
   4   8   2        1.63        1.96      3.83 o
   5   8   2      177.74      163.67      8.86 o
   6   8   2      127.73      108.72      4.46 o
   7   8   2        1.98        2.09      5.43 o
  -8   9   2        0.06        2.11      5.52 o
  -7   9   2        0.70       -2.06      5.43 o
  -6   9   2       27.29       33.49      7.33 o
  -5   9   2       10.27       10.19      3.86 o
  -4   9   2       86.62       77.97      4.29 o
  -3   9   2       52.48       41.76      1.68 o
  -2   9   2      475.23      496.03      7.21 o
  -1   9   2     1679.32     1732.30      6.82 o
   0   9   2       17.61       10.03      2.34 o
   1   9   2      457.99      550.68      6.32 o
   2   9   2       56.66       66.49      6.14 o
   3   9   2       53.47       47.07      6.28 o
   4   9   2       23.44       19.34      7.06 o
   5   9   2        5.77        5.02      4.73 o
   6   9   2        4.43        6.09      3.77 o
   7   9   2        1.19        6.92      5.66 o
  -8  10   2       39.36       37.90      6.65 o
  -7  10   2       37.60       35.04      5.68 o
  -6  10   2        1.92        0.69      6.49 o
  -5  10   2      197.56      203.11      5.34 o
  -4  10   2        1.15        0.92      1.19 o
  -3  10   2      284.45      300.87      2.86 o
  -2  10   2       53.78       45.48      2.18 o
  -1  10   2      230.83      216.93      2.81 o
   0  10   2     3359.69     3659.25     48.46 o
   1  10   2       25.35       16.92      5.29 o
   2  10   2      678.07      771.54     11.60 o
   3  10   2      360.69      393.65     10.40 o
   4  10   2      110.83      110.79      8.25 o
   5  10   2       37.65       36.99      5.00 o
   6  10   2       42.31       36.30      5.00 o
   7  10   2        1.01        2.24      5.58 o
  -8  11   2      153.73      151.13      7.31 o
  -7  11   2       20.28       23.19      7.16 o
  -6  11   2       16.98       10.41      6.79 o
  -5  11   2       95.61      102.09      4.56 o
  -4  11   2       96.83       85.71      2.14 o
  -3  11   2     1524.64     1515.68     16.44 o
  -2  11   2      246.22      261.22      4.20 o
  -1  11   2     1523.26     1670.71     11.58 o
   0  11   2       14.48        8.44      4.56 o
   1  11   2      785.73      860.09     10.90 o
   2  11   2      745.49      784.95      7.38 o
   3  11   2       29.33       37.23      7.32 o
   4  11   2      298.44      264.39      9.38 o
   5  11   2      332.63      318.37      7.09 o
   6  11   2       27.35       28.28      5.43 o
   7  11   2        3.43        3.22      9.17 o
  -8  12   2       20.03       16.90      8.88 o
  -7  12   2       47.10       54.02      8.70 o
  -6  12   2        6.54       12.06      7.78 o
  -5  12   2       29.43       25.74      4.20 o
  -4  12   2        1.54        0.78      2.54 o
  -3  12   2       21.63       21.46      2.60 o
  -2  12   2       55.96       64.68      3.40 o
  -1  12   2      544.71      573.95      4.93 o
   0  12   2      275.87      225.01      6.64 o
   1  12   2      177.70      178.20      7.25 o
   2  12   2      122.38      132.07      2.68 o
   3  12   2      157.55      198.89      8.91 o
   4  12   2      260.72      249.54     10.17 o
   5  12   2        3.61        6.70      7.94 o
   6  12   2      161.16      162.38      6.70 o
   7  12   2       13.96       22.81      9.42 o
  -8  13   2       34.22       30.06      8.39 o
  -7  13   2       67.10       54.26      7.94 o
  -6  13   2      152.01      163.22      9.07 o
  -5  13   2        3.80        5.28      4.05 o
  -4  13   2       19.35       16.35      4.16 o
  -3  13   2      425.13      417.37     11.09 o
  -2  13   2      506.08      508.33      6.13 o
  -1  13   2       49.10       65.30      4.11 o
   0  13   2      286.06      319.53      7.60 o
   1  13   2      559.16      604.59     10.43 o
   2  13   2      792.53      873.68     12.99 o
   3  13   2       15.55       32.49      7.72 o
   4  13   2       22.45       19.55      8.50 o
   5  13   2      109.93       95.03      9.37 o
   6  13   2       34.80       29.87      5.38 o
  -7  14   2       36.00       26.12      8.81 o
  -6  14   2      204.56      227.19     10.74 o
  -5  14   2      341.12      356.66      6.58 o
  -4  14   2        7.55       10.80      4.37 o
  -3  14   2       13.62       15.41      2.75 o
  -2  14   2        9.84       13.22      6.64 o
  -1  14   2      373.44      355.95      5.80 o
   0  14   2      227.39      243.53      7.31 o
   1  14   2       82.55       76.73      6.79 o
   2  14   2        9.33        9.61      6.47 o
   3  14   2      377.66      334.99     10.63 o
   4  14   2     1018.12      964.23     15.54 o
   5  14   2       34.86       35.34      7.23 o
   6  14   2       82.02       68.74      5.55 o
  -7  15   2       64.51       60.75      8.53 o
  -6  15   2        2.38        2.43      7.49 o
  -5  15   2        6.85        2.39      7.90 o
  -4  15   2      241.82      237.38      6.13 o
  -3  15   2       13.76       10.83      7.71 o
  -2  15   2      170.69      176.26      8.71 o
  -1  15   2      105.92      112.51      4.90 o
   0  15   2      172.66      193.98      7.20 o
   1  15   2       65.74       58.98      6.27 o
   2  15   2      150.22      129.21      7.20 o
   3  15   2        3.83        4.50      6.45 o
   4  15   2       92.92       99.92      9.48 o
   5  15   2       16.47       10.45      8.73 o
   6  15   2        6.97        6.82      8.22 o
  -7  16   2        2.97        5.18      8.94 o
  -6  16   2       20.25       14.40      8.45 o
  -5  16   2      316.35      309.31     11.26 o
  -4  16   2       17.17       23.23      4.25 o
  -3  16   2      630.94      641.38     13.53 o
  -2  16   2        0.16       -1.87      7.41 o
  -1  16   2      101.02      102.16      4.84 o
   0  16   2      110.47      115.07      7.06 o
   1  16   2       16.91       28.61      6.61 o
   2  16   2        0.08       -0.24      7.30 o
   3  16   2        1.68       -2.09      7.83 o
   4  16   2       36.71       29.55      7.47 o
   5  16   2        2.09        7.46      8.95 o
   6  16   2        0.01        3.63      8.81 o
  -6  17   2       13.02       10.43      8.05 o
  -5  17   2       36.54       36.93      8.51 o
  -4  17   2        1.26       -2.18      4.52 o
  -3  17   2      387.73      359.60     10.70 o
  -2  17   2      187.96      184.62      9.69 o
  -1  17   2       33.71       31.61      4.73 o
   0  17   2       98.00       98.53      7.32 o
   1  17   2      139.32      130.31      7.44 o
   2  17   2      136.90      133.35      7.79 o
   3  17   2       34.85       36.34      7.36 o
   4  17   2       44.76       35.19      8.52 o
   5  17   2       63.59       48.28      8.77 o
  -6  18   2        4.69        5.99      9.06 o
  -5  18   2       76.10       70.43      9.16 o
  -4  18   2        0.35       -0.94      4.26 o
  -3  18   2       63.82       67.32      8.16 o
  -2  18   2        0.27        2.48      8.05 o
  -1  18   2      625.98      575.99      8.45 o
   0  18   2        2.66       -3.26      6.26 o
   1  18   2      129.85      139.98      8.46 o
   2  18   2       75.56       87.53      8.46 o
   3  18   2      112.47      107.09      8.96 o
   4  18   2       20.65       21.58      8.93 o
   5  18   2        2.19       -0.78      7.04 o
  -6  19   2        0.14        4.90      7.90 o
  -5  19   2       31.87       35.64      8.44 o
  -4  19   2       46.46       46.45      8.55 o
  -3  19   2      107.05      116.41      9.53 o
  -2  19   2        0.27        1.81      8.07 o
  -1  19   2       89.85       92.98      6.30 o
   0  19   2       11.45        8.51      6.38 o
   1  19   2        8.17        5.78      7.26 o
   2  19   2       65.84       79.71      8.69 o
   3  19   2        8.81       -2.76      8.30 o
   4  19   2       10.40       13.74      8.71 o
   5  19   2       51.96       53.45      8.54 o
  -5  20   2       26.04       38.60      9.71 o
  -4  20   2       47.90       55.62      9.48 o
  -3  20   2       38.94       57.45      9.11 o
  -2  20   2        7.05        1.94      8.02 o
  -1  20   2        4.06        4.84      4.45 o
   0  20   2        7.33        4.65      6.12 o
   1  20   2      579.10      557.26     12.94 o
   2  20   2       78.59       80.02      8.55 o
   3  20   2       30.65       31.41      8.82 o
   4  20   2       30.73       32.24      8.23 o
  -5  21   2       19.56       15.56      7.67 o
  -4  21   2        2.37        8.53      7.66 o
  -3  21   2      235.52      230.26     10.80 o
  -2  21   2       43.14       35.47      8.50 o
  -1  21   2        7.25        2.82      4.82 o
   0  21   2        0.98        5.61      6.42 o
   1  21   2       35.37       58.44      8.43 o
   2  21   2        4.85        2.71      7.05 o
   3  21   2       71.42       73.61      9.06 o
   4  21   2        0.87        6.57      7.30 o
  -4  22   2       19.24       20.71      8.62 o
  -3  22   2       41.76       37.18      7.65 o
  -2  22   2       14.03       12.91      7.91 o
  -1  22   2       65.08       61.77      5.85 o
   0  22   2      348.10      344.47     10.94 o
   1  22   2        5.49        3.40      7.78 o
   2  22   2        5.61       10.78      7.30 o
   3  22   2        0.26        7.00      7.86 o
   4  22   2       10.37       14.25      7.58 o
  -3  23   2       46.19       44.95      9.24 o
  -2  23   2       67.72       68.73      8.56 o
  -1  23   2      102.10       97.82      6.35 o
   0  23   2       58.31       74.08      7.92 o
   1  23   2       80.95       98.25      8.94 o
   2  23   2       60.56       57.13      8.15 o
   3  23   2        2.17        3.19      7.81 o
  -3  24   2        0.07        6.17      9.71 o
  -2  24   2        6.04       -1.38      7.14 o
  -1  24   2      220.39      216.70      9.69 o
   0  24   2      133.20      145.75      9.25 o
   1  24   2      139.82      142.23      9.11 o
   2  24   2        3.79        8.75      7.94 o
   3  24   2        5.74        3.98      8.37 o
  -2  25   2        0.59       -1.30      7.82 o
  -1  25   2       37.04       47.87      7.94 o
   0  25   2       34.25       47.58      8.58 o
   1  25   2        1.40        6.40      7.47 o
   2  25   2       12.36       14.22      8.63 o
  -1  26   2       38.18       40.04      8.14 o
   0  26   2       33.60       29.75      8.05 o
   1  26   2        2.29        1.69      8.45 o
   0  27   2       17.05       10.75      8.35 o
   1  27   2      141.43      139.82     10.70 o
   0  28   2        3.00        5.54      8.02 o
  -8   1   3       32.20       29.14      7.11 o
  -7   1   3       21.02       25.24      5.78 o
  -6   1   3       69.73       64.38      2.90 o
  -5   1   3      300.38      317.24      4.61 o
  -4   1   3       55.15       55.32      1.94 o
  -3   1   3      204.40      201.73      2.92 o
  -2   1   3      148.00      151.30      1.97 o
  -1   1   3     9792.09     9380.94     15.38 o
   0   1   3     6144.84     5799.86     42.57 o
   2   1   3      137.34      142.40      3.23 o
   3   1   3        1.57        4.32      2.11 o
   4   1   3        6.16        6.69      7.07 o
   5   1   3       24.12       18.58      4.92 o
   6   1   3        0.20        2.89      4.76 o
   7   1   3        5.70        3.67      4.80 o
  -8   2   3       10.68       12.59      9.90 o
  -7   2   3        9.63       11.26      9.03 o
  -6   2   3      107.14      101.39      3.05 o
  -5   2   3       24.89       27.43      2.27 o
  -4   2   3        4.33        5.22      1.43 o
  -3   2   3      489.90      509.88      4.67 o
  -2   2   3     1221.75     1159.33      7.06 o
  -1   2   3      990.05     1020.34      7.26 o
   0   2   3      782.69      722.90      5.35 o
   1   2   3      876.78      933.89      6.23 o
   2   2   3     2206.39     2245.02     16.88 o
   3   2   3     1015.85     1097.55     17.67 o
   4   2   3      528.60      498.32      7.35 o
   5   2   3        0.00        3.33      4.62 o
   6   2   3       38.32       37.99      5.21 o
   7   2   3        8.54        6.19      4.18 o
  -8   3   3      106.87       96.60     10.94 o
  -7   3   3      127.95      141.81     11.59 o
  -6   3   3       59.66       58.70      2.85 o
  -5   3   3        4.92        9.25      2.07 o
  -4   3   3       26.52       31.58      1.40 o
  -3   3   3      618.26      581.00      4.96 o
  -2   3   3      832.83      907.25      6.04 o
  -1   3   3     5440.53     5343.04     36.64 o
   0   3   3       94.84       92.41      2.60 o
   1   3   3     2584.85     2448.24     11.70 o
   2   3   3     1668.86     1736.95     13.95 o
   3   3   3      252.46      285.07      8.94 o
   4   3   3        0.21        6.93      4.52 o
   5   3   3       26.32       30.99      4.94 o
   6   3   3        6.79        4.16      4.68 o
   7   3   3       25.27       20.24      5.28 o
  -8   4   3       17.25        9.12      9.97 o
  -7   4   3       73.68       73.71      5.46 o
  -6   4   3       72.54       67.51      4.85 o
  -5   4   3       59.60       59.19      2.20 o
  -4   4   3      160.77      168.29      3.85 o
  -3   4   3      555.25      490.01      7.42 o
  -2   4   3     1377.93     1358.01      4.47 o
  -1   4   3        7.50        7.82      1.77 o
   0   4   3        0.45        1.94      2.05 o
   1   4   3      128.20      112.83      6.84 o
   2   4   3      127.40      112.00      2.88 o
   3   4   3      226.27      235.72      8.86 o
   4   4   3      217.61      196.37      8.92 o
   5   4   3       13.43       16.65      4.95 o
   6   4   3       43.07       28.35      4.40 o
   7   4   3       10.21       10.68      7.73 o
  -8   5   3       18.70       22.77     10.32 o
  -7   5   3        2.94        2.44      4.75 o
  -6   5   3       57.93       49.86      4.91 o
  -5   5   3       42.52       51.71      2.77 o
  -4   5   3      273.70      250.98      4.98 o
  -3   5   3      280.32      274.43      5.41 o
  -2   5   3        0.01        0.63      1.59 o
  -1   5   3        0.14        7.88      1.64 o
   0   5   3       35.00       51.56      1.21 o
   1   5   3      568.81      511.13      8.10 o
   2   5   3       20.89       18.30      1.44 o
   3   5   3     1704.02     1654.12     20.33 o
   4   5   3      288.33      276.99      5.50 o
   5   5   3      144.52      131.89      6.00 o
   6   5   3       39.06       29.94      5.96 o
   7   5   3       41.87       34.71      7.85 o
  -8   6   3       10.34       15.09      9.72 o
  -7   6   3       48.02       50.74      5.27 o
  -6   6   3       31.59       26.75      4.64 o
  -5   6   3       40.19       41.47      2.15 o
  -4   6   3      223.69      233.94      7.16 o
  -3   6   3       64.10       67.89      3.81 o
  -2   6   3     1726.86     1873.05     11.32 o
  -1   6   3     1905.48     1823.03      4.51 o
   0   6   3        9.49       14.92      1.24 o
   1   6   3       94.92      105.34      2.13 o
   2   6   3       76.71       87.80      2.13 o
   3   6   3       31.71       25.11      2.87 o
   4   6   3       13.01       15.57      3.48 o
   5   6   3      157.35      158.50      5.34 o
   6   6   3        2.37       -1.16      5.04 o
   7   6   3       45.01       41.93      8.84 o
  -8   7   3        9.84        9.18      8.39 o
  -7   7   3       10.49       14.69      5.13 o
  -6   7   3       17.83       23.61      6.21 o
  -5   7   3      112.33      122.71      2.25 o
  -4   7   3      892.67     1011.74      8.54 o
  -3   7   3        7.58        8.98      3.61 o
  -2   7   3     1111.32     1166.41     12.15 o
  -1   7   3      145.09      147.58      1.95 o
   0   7   3        6.47       10.82      2.02 o
   1   7   3      266.55      291.83      3.39 o
   2   7   3       31.17       35.54      4.46 o
   3   7   3       95.36       83.91      3.05 o
   4   7   3       18.60       13.89      3.37 o
   5   7   3        0.55        5.04      4.58 o
   6   7   3       46.58       41.80      5.51 o
   7   7   3        7.44        0.87      8.92 o
  -8   8   3       10.08       17.23     10.31 o
  -7   8   3        0.35        2.58      6.28 o
  -6   8   3        1.29       -0.79      4.17 o
  -5   8   3       38.46       40.41      4.36 o
  -4   8   3      151.39      149.95      4.85 o
  -3   8   3      672.68      626.29      7.04 o
  -2   8   3     1808.27     1937.05      8.25 o
  -1   8   3       26.43       23.04      2.12 o
   0   8   3      489.19      552.66      4.39 o
   1   8   3      439.66      466.97      5.96 o
   2   8   3       71.73       87.13      4.62 o
   3   8   3        4.54        4.21      2.79 o
   4   8   3       43.57       33.14      3.91 o
   5   8   3        1.06        5.45      4.57 o
   6   8   3        1.83        9.43      3.89 o
   7   8   3        2.23        0.54      9.35 o
  -8   9   3       14.32       13.13      9.32 o
  -7   9   3        0.98        0.14      5.27 o
  -6   9   3       24.33       18.19      4.48 o
  -5   9   3        5.71        5.17      4.13 o
  -4   9   3        2.73        3.52      1.86 o
  -3   9   3      126.83      112.12      5.67 o
  -2   9   3     1153.36     1239.35      6.62 o
  -1   9   3      302.11      295.59      9.75 o
   0   9   3      423.18      517.99      5.36 o
   1   9   3      187.78      185.33      3.35 o
   2   9   3      216.50      222.13      8.26 o
   3   9   3       18.45       26.90      6.14 o
   4   9   3       30.58       26.40      3.93 o
   5   9   3       13.44        9.16      4.29 o
   6   9   3       34.89       27.48      5.48 o
   7   9   3        7.54       15.25      9.89 o
  -7  10   3       19.69       19.61      6.88 o
  -6  10   3      120.99      130.88      5.37 o
  -5  10   3       89.00       85.73      4.94 o
  -4  10   3       28.68       20.69      3.28 o
  -3  10   3      278.45      282.86      3.06 o
  -2  10   3      902.84      818.45      4.32 o
  -1  10   3      166.53      183.09      3.33 o
   0  10   3        9.08        1.89      2.56 o
   1  10   3       70.24       80.43      2.86 o
   2  10   3      531.41      579.85     10.90 o
   3  10   3      446.49      458.36     11.24 o
   4  10   3       89.99       87.14      4.47 o
   5  10   3      193.57      196.65      6.85 o
   6  10   3       28.45       22.52      5.14 o
  -8  11   3       15.79       16.78      7.67 o
  -7  11   3       47.20       44.02      7.85 o
  -6  11   3      114.98      105.63      5.11 o
  -5  11   3      144.63      154.51      5.47 o
  -4  11   3       24.38       21.03      4.31 o
  -3  11   3       74.70       77.63      2.02 o
  -2  11   3      206.68      216.32      2.65 o
  -1  11   3      990.68      933.88      9.88 o
   0  11   3       65.98       75.16      3.25 o
   1  11   3      513.61      495.13      4.99 o
   2  11   3      551.42      514.18     10.16 o
   3  11   3        1.05        4.87      7.53 o
   4  11   3      312.77      293.54      6.05 o
   5  11   3       46.61       45.11      4.71 o
   6  11   3       23.99       21.95      8.19 o
  -8  12   3       32.50       29.87      8.28 o
  -7  12   3       35.02       40.07      7.89 o
  -6  12   3       15.88       16.60      4.37 o
  -5  12   3      132.28      126.86      5.23 o
  -4  12   3      101.41       90.70      5.04 o
  -3  12   3      255.58      270.99      3.01 o
  -2  12   3        9.29       13.65      2.21 o
  -1  12   3      385.29      379.31      4.76 o
   0  12   3      962.28     1007.25      7.43 o
   1  12   3      376.08      441.13     10.61 o
   2  12   3       11.42       12.31      1.46 o
   3  12   3      353.41      351.06     10.65 o
   4  12   3      101.44      119.06      9.42 o
   5  12   3        0.36       -3.24      8.69 o
   6  12   3        5.51       12.27      9.29 o
  -8  13   3       10.35        8.89      8.65 o
  -7  13   3        3.27       -3.91      7.08 o
  -6  13   3        5.50        4.71      4.52 o
  -5  13   3      381.59      347.24     13.31 o
  -4  13   3        1.16       -0.61      4.40 o
  -3  13   3      179.66      174.42      2.89 o
  -2  13   3       84.89       89.18      2.82 o
  -1  13   3       74.62       73.26      4.82 o
   0  13   3       49.15       49.85      5.22 o
   1  13   3       39.65       41.75      2.98 o
   2  13   3       31.58       31.23      5.90 o
   3  13   3      244.24      277.53     10.28 o
   4  13   3       31.33       34.68      8.68 o
   5  13   3        0.02       -0.87      7.36 o
   6  13   3       25.61       28.74      9.41 o
  -8  14   3       36.15       36.74      9.28 o
  -7  14   3        0.04       -3.75      7.62 o
  -6  14   3       99.71       98.29      9.03 o
  -5  14   3       32.13       34.34      4.84 o
  -4  14   3      202.03      204.64      6.36 o
  -3  14   3       40.78       42.87      4.89 o
  -2  14   3      203.52      200.87      4.05 o
  -1  14   3      175.28      177.42      6.21 o
   0  14   3       34.08       29.89      5.37 o
   1  14   3       10.22       10.82      2.79 o
   2  14   3       65.56       60.51      7.28 o
   3  14   3      140.25      140.58      9.20 o
   4  14   3       22.77       20.72      6.66 o
   5  14   3      197.02      201.37     11.57 o
   6  14   3        1.46       -3.90      8.06 o
  -7  15   3       83.01       79.65      9.76 o
  -6  15   3       61.64       65.08      7.83 o
  -5  15   3      160.74      162.94      5.91 o
  -4  15   3        8.78       16.64      4.75 o
  -3  15   3       89.60      103.08      5.63 o
  -2  15   3        0.05        2.20      3.62 o
  -1  15   3        5.22        6.79      4.67 o
   0  15   3        3.80        0.31      5.10 o
   1  15   3       74.47       79.35      3.53 o
   2  15   3      118.34       97.64      8.08 o
   3  15   3      362.57      337.49     11.16 o
   4  15   3        3.76        2.73      8.38 o
   5  15   3       86.01       72.07      8.82 o
  -7  16   3        4.36        2.34      8.62 o
  -6  16   3       54.69       43.84      8.14 o
  -5  16   3        1.28       -0.20      4.99 o
  -4  16   3       70.71       80.73      5.48 o
  -3  16   3      741.68      705.86     27.86 o
  -2  16   3       10.40       12.62      3.86 o
  -1  16   3       27.03       17.17      5.05 o
   0  16   3       41.91       32.33      5.74 o
   1  16   3      129.89      140.15      7.44 o
   2  16   3      191.55      218.07      9.59 o
   3  16   3       92.98       73.02      7.45 o
   4  16   3        0.08        3.47      6.87 o
   5  16   3      168.96      155.90     10.19 o
  -7  17   3        9.30        4.83      8.03 o
  -6  17   3       19.00       35.24      9.04 o
  -5  17   3       47.44       42.01      8.01 o
  -4  17   3      139.12      127.28      5.97 o
  -3  17   3        0.47        4.68      6.31 o
  -2  17   3        6.67        4.63      4.01 o
  -1  17   3      253.30      248.55      7.69 o
   0  17   3      426.20      421.25     10.01 o
   1  17   3       37.38       23.07      6.84 o
   2  17   3      152.33      150.75      8.38 o
   3  17   3      128.79      106.30      9.41 o
   4  17   3        0.36        5.62      8.61 o
   5  17   3       51.28       39.66      9.68 o
  -6  18   3       48.16       48.12      9.52 o
  -5  18   3        5.26        6.98      6.99 o
  -4  18   3       90.50       87.74      5.76 o
  -3  18   3       44.31       47.79      7.71 o
  -2  18   3       26.44       31.46      4.55 o
  -1  18   3       36.13       31.87      5.61 o
   0  18   3       37.18       39.04      6.43 o
   1  18   3      290.63      244.71      8.99 o
   2  18   3      219.10      213.94      9.75 o
   3  18   3       19.75        9.74      6.87 o
   4  18   3       10.31        4.04      7.82 o
   5  18   3       10.58       17.01      9.36 o
  -6  19   3       10.42       12.14      8.33 o
  -5  19   3        4.49        4.26      7.76 o
  -4  19   3        3.34        6.79      5.10 o
  -3  19   3       62.94       73.42      8.61 o
  -2  19   3       18.45       14.43      4.32 o
  -1  19   3      473.61      455.78     10.09 o
   0  19   3        0.19        2.25      6.05 o
   1  19   3      167.72      153.84      8.77 o
   2  19   3      179.14      166.99      9.11 o
   3  19   3      458.70      448.01     13.34 o
   4  19   3       19.31       19.85      7.80 o
  -5  20   3        3.59        1.55      8.73 o
  -4  20   3        1.16        0.52      4.97 o
  -3  20   3       35.67       35.84      8.64 o
  -2  20   3      285.88      275.86      6.63 o
  -1  20   3       19.84       18.23      6.00 o
   0  20   3        5.77        5.26      6.08 o
   1  20   3       83.07       80.77      7.59 o
   2  20   3        4.21        3.87      7.89 o
   3  20   3      137.84      131.19      9.82 o
   4  20   3       15.08       12.57      9.01 o
  -5  21   3        0.05       -2.94      9.29 o
  -4  21   3        9.04       10.83      8.89 o
  -3  21   3       43.28       42.41      9.11 o
  -2  21   3       36.79       23.80      8.85 o
  -1  21   3      121.86      121.02      7.63 o
   0  21   3       75.44       70.64      7.22 o
   1  21   3       85.33       71.85      7.66 o
   2  21   3        2.89        4.57      7.45 o
   3  21   3      144.43      147.80      9.32 o
   4  21   3       37.04       39.44      9.77 o
  -4  22   3        4.37       10.88      9.15 o
  -3  22   3       65.80       65.17      9.80 o
  -2  22   3       89.84       87.59     10.16 o
  -1  22   3       65.56       66.21      7.18 o
   0  22   3        5.25        6.46      6.54 o
   1  22   3       94.52       96.28      8.51 o
   2  22   3       19.56       19.86      7.26 o
   3  22   3        0.17       -1.35      8.10 o
  -3  23   3       88.64       79.51     10.38 o
  -2  23   3        1.80        4.41      8.83 o
  -1  23   3       10.87        8.64      6.34 o
   0  23   3       31.77       35.75      7.15 o
   1  23   3       63.04       53.38      8.47 o
   2  23   3       40.07       27.06      7.89 o
   3  23   3        0.46        0.01      8.84 o
  -1  24   3        7.00       10.93      6.72 o
   0  24   3        8.65       13.69      7.12 o
   1  24   3       24.95       44.36      8.62 o
   2  24   3        9.21       11.67      8.35 o
   0  25   3       15.30       20.96      7.51 o
   1  25   3       47.66       59.91      8.94 o
   2  25   3        2.59       -4.00      8.68 o
   0  26   3        2.57        3.50      7.83 o
   1  26   3       11.18       11.36      8.09 o
  -8   0   4      107.67      135.38     10.86 o
  -7   0   4       67.88       61.31      8.94 o
  -6   0   4      137.77      139.10      9.78 o
  -5   0   4      208.41      230.75      4.32 o
  -4   0   4      256.10      272.28      5.24 o
  -3   0   4      165.59      152.71      4.27 o
  -2   0   4      225.59      248.32      3.75 o
  -1   0   4     2733.04     2968.24     17.75 o
   0   0   4      646.67      639.26      8.77 o
   2   0   4     2100.82     2188.63     11.37 o
   3   0   4      249.49      262.15      4.77 o
   4   0   4      715.79      774.53     13.50 o
   5   0   4       62.41       52.41      7.53 o
   6   0   4        8.52       14.99      7.30 o
   7   0   4        5.19        3.61      7.54 o
  -8   1   4      100.80      108.48      7.33 o
  -7   1   4       14.70       13.51      6.54 o
  -6   1   4       20.00       22.52      3.28 o
  -5   1   4      150.25      143.60      2.95 o
  -4   1   4      149.82      142.07      2.36 o
  -3   1   4       27.44       21.27      1.40 o
  -2   1   4      200.90      205.75      3.64 o
  -1   1   4       45.70       46.49      3.91 o
   0   1   4       13.52       17.25      6.09 o
   1   1   4       42.47       48.27      4.75 o
   2   1   4       39.20       39.65      2.57 o
   3   1   4       39.44       39.33      2.34 o
   4   1   4        0.04        4.19      4.99 o
   5   1   4      142.61      152.44      6.56 o
   6   1   4        5.05        9.86      5.38 o
   7   1   4        0.07       -1.84      5.29 o
  -8   2   4       27.50       36.60      7.07 o
  -7   2   4        0.10        8.09      5.97 o
  -6   2   4       58.29       51.47      3.81 o
  -5   2   4        1.27        0.59      1.49 o
  -4   2   4       13.34       13.43      2.13 o
  -3   2   4       26.58       35.00      2.52 o
  -2   2   4      158.31      154.56      2.07 o
  -1   2   4     1203.50     1281.78     15.13 o
   0   2   4      225.78      265.39      4.86 o
   1   2   4      646.45      754.61      6.72 o
   2   2   4       35.71       41.14      3.65 o
   3   2   4       53.18       47.15      7.42 o
   4   2   4        0.28       -0.22      4.96 o
   5   2   4       21.31       17.13      5.49 o
   6   2   4        0.46       -0.34      5.32 o
   7   2   4        5.37        3.44      5.35 o
  -8   3   4       24.46       28.68      9.90 o
  -7   3   4        6.82       13.64      6.05 o
  -6   3   4       79.97       83.29      4.13 o
  -5   3   4       44.95       36.15      4.22 o
  -4   3   4      359.38      324.84      5.64 o
  -3   3   4        2.84        1.74      1.75 o
  -2   3   4     1614.85     1571.37      7.57 o
  -1   3   4     1921.30     1967.58     12.08 o
   0   3   4       26.72       18.09      3.26 o
   1   3   4       32.44       21.68      3.46 o
   2   3   4      121.22      139.81      3.93 o
   3   3   4      210.63      212.51      9.00 o
   4   3   4        5.92       11.04      5.19 o
   5   3   4       52.52       59.53      5.47 o
   6   3   4       85.80      112.67      6.06 o
   7   3   4       88.86      100.73      5.27 o
  -8   4   4        1.01       -3.49      9.24 o
  -7   4   4        3.62        3.60      8.92 o
  -6   4   4      183.23      192.88      5.06 o
  -5   4   4       59.79       53.75      3.51 o
  -4   4   4      105.01      100.28      5.12 o
  -3   4   4      941.79      983.48      4.37 o
  -2   4   4     1581.79     1657.69     11.36 o
  -1   4   4     1109.91     1185.46      4.89 o
   0   4   4      965.63      992.28      5.89 o
   1   4   4      147.75      123.87      3.73 o
   2   4   4       29.97       26.68      3.09 o
   3   4   4       95.83       92.28      3.28 o
   4   4   4      227.64      252.44     10.11 o
   5   4   4      257.70      236.85      7.38 o
   6   4   4       49.75       53.33      5.64 o
   7   4   4       90.78      109.31      7.80 o
  -8   5   4       16.77        9.13      8.38 o
  -7   5   4       94.31       90.62     10.33 o
  -6   5   4      264.41      293.48      5.40 o
  -5   5   4        2.20        3.05      3.46 o
  -4   5   4       60.53       57.28      3.42 o
  -3   5   4     3348.46     3399.32     16.79 o
  -2   5   4      456.66      471.36      9.44 o
  -1   5   4       84.20       83.55      4.84 o
   0   5   4      304.93      327.72      3.86 o
   1   5   4      162.43      157.24      3.89 o
   2   5   4       37.09       32.85      2.91 o
   3   5   4       13.89       18.48      3.25 o
   4   5   4      199.98      199.01      9.33 o
   5   5   4      736.86      706.82     16.32 o
   6   5   4       14.25       26.38      4.61 o
   7   5   4       81.29       81.92      8.54 o
  -8   6   4       43.05       48.42      9.90 o
  -7   6   4        0.39        0.32      9.16 o
  -6   6   4      134.93      139.03      5.43 o
  -5   6   4      106.79      100.04      5.13 o
  -4   6   4      584.30      603.32      7.19 o
  -3   6   4      291.28      287.27      3.49 o
  -2   6   4        9.86       12.15      1.33 o
  -1   6   4      112.18      117.70      2.82 o
   0   6   4      182.30      175.44      3.24 o
   1   6   4       18.62       14.73      2.89 o
   2   6   4      135.99      134.58      3.25 o
   3   6   4      246.86      226.91      7.38 o
   4   6   4      310.88      291.89     10.02 o
   5   6   4      203.54      234.43      6.16 o
   6   6   4        1.07        4.55      4.60 o
  -8   7   4        6.98        8.61     10.53 o
  -7   7   4        6.30        3.87      8.70 o
  -6   7   4      259.12      253.32      6.20 o
  -5   7   4      724.81      699.42      8.20 o
  -4   7   4       73.18       75.97      6.07 o
  -3   7   4       28.93       25.22      4.24 o
  -2   7   4      607.73      624.45      6.51 o
  -1   7   4      609.69      621.68      4.08 o
   0   7   4       40.77       45.88      2.64 o
   1   7   4       39.01       37.99      2.70 o
   2   7   4      336.47      329.46     13.09 o
   3   7   4      136.79      131.00      5.69 o
   4   7   4        0.20       -1.64      5.39 o
   5   7   4      219.60      229.75      7.44 o
   6   7   4      123.62      142.70      6.89 o
  -7   8   4        5.27        2.53      4.89 o
  -6   8   4       15.56       13.83      4.50 o
  -5   8   4       45.66       44.27      4.57 o
  -4   8   4        0.33       -0.51      4.14 o
  -3   8   4      327.86      318.18      5.93 o
  -2   8   4      699.60      654.92     15.15 o
  -1   8   4     1452.61     1444.01      6.09 o
   0   8   4      397.28      401.04      6.92 o
   1   8   4      747.63      711.25      6.50 o
   2   8   4       68.11       59.62      5.71 o
   3   8   4      339.12      318.54      7.12 o
   4   8   4      428.24      377.06      8.32 o
   5   8   4       26.08       45.64      8.82 o
   6   8   4       60.53       66.65      6.00 o
  -7   9   4      134.35      123.75      7.98 o
  -6   9   4        0.60        2.15      4.32 o
  -5   9   4       74.52       68.84      4.70 o
  -4   9   4       56.57       52.37      4.77 o
  -3   9   4      173.52      167.79      5.43 o
  -2   9   4      649.60      685.77      5.67 o
  -1   9   4        8.64        8.84      2.26 o
   0   9   4       29.76       29.11      1.67 o
   1   9   4        3.97        6.68      2.51 o
   2   9   4      172.19      154.98      4.96 o
   3   9   4      441.46      468.87      9.96 o
   4   9   4        3.75        6.01      6.82 o
   5   9   4        8.99        5.65      8.79 o
   6   9   4        0.08        0.35      5.40 o
  -7  10   4       13.47        8.37      6.66 o
  -6  10   4       63.61       67.29      5.02 o
  -5  10   4        3.21        2.10      4.41 o
  -4  10   4      201.31      212.16      6.10 o
  -3  10   4       76.50       77.93      4.89 o
  -2  10   4       12.05       14.26      2.06 o
  -1  10   4       36.16       39.15      7.31 o
   0  10   4       15.74       12.21      4.30 o
   1  10   4      460.70      477.43      6.42 o
   2  10   4       54.68       59.14      4.91 o
   3  10   4        5.66        4.70      2.76 o
   4  10   4       48.01       43.50      7.25 o
   5  10   4       23.93       25.55      7.91 o
   6  10   4        6.71        7.37      5.70 o
  -7  11   4        0.10        4.98      7.08 o
  -6  11   4        4.48       11.31      7.04 o
  -5  11   4       11.81        9.79      4.35 o
  -4  11   4      135.74      144.49      5.54 o
  -3  11   4        9.24        5.68      4.26 o
  -2  11   4      594.53      629.82      6.51 o
  -1  11   4       38.78       42.85      7.60 o
   0  11   4       53.05       48.70      5.03 o
   1  11   4        1.69        3.43      2.75 o
   2  11   4       10.06        6.69      6.89 o
   3  11   4       59.56       63.06      7.04 o
   4  11   4        1.44        2.74      7.97 o
   5  11   4       55.53       50.61      9.76 o
   6  11   4        0.68        2.22      8.81 o
  -7  12   4       12.64        9.66      7.41 o
  -6  12   4       45.71       49.72      5.18 o
  -5  12   4        3.49        6.96      4.63 o
  -4  12   4       26.67       19.27      4.77 o
  -3  12   4        4.61       11.98      4.86 o
  -2  12   4       67.18       66.25      3.73 o
  -1  12   4      121.71      109.54      4.73 o
   0  12   4      150.65      156.33      6.31 o
   1  12   4      535.72      541.14      5.78 o
   2  12   4       62.55       79.80      7.06 o
   3  12   4        0.01        4.29      6.52 o
   4  12   4       87.83       88.80      9.68 o
   5  12   4       12.86        7.38      7.76 o
   6  12   4       68.99       58.72      8.58 o
  -7  13   4        0.21        1.62      7.60 o
  -6  13   4       17.10       17.00      4.87 o
  -5  13   4       33.70       32.02      5.01 o
  -4  13   4      156.82      137.76      5.88 o
  -3  13   4        4.12        6.63      4.76 o
  -2  13   4      374.43      360.64      6.12 o
  -1  13   4        0.14       -0.90      4.21 o
   0  13   4      122.09      130.83      6.31 o
   1  13   4        1.11        1.57      5.83 o
   2  13   4       25.87       16.74      6.85 o
   3  13   4       30.06       20.74      6.77 o
   4  13   4        0.23       -2.53      7.99 o
   5  13   4        0.58       -2.39      9.07 o
  -7  14   4        2.77        3.69      7.98 o
  -6  14   4        0.79        2.04      4.76 o
  -5  14   4        0.05       -2.09      4.83 o
  -4  14   4      367.02      367.33     14.80 o
  -3  14   4        7.21       14.49      5.01 o
  -2  14   4        0.05        0.99      3.48 o
  -1  14   4      187.34      185.45      6.13 o
   0  14   4        8.65       10.51      5.24 o
   1  14   4       17.99       21.24      6.20 o
   2  14   4       59.09       54.07      7.54 o
   3  14   4        2.86       -0.79      6.74 o
   4  14   4       52.70       34.71      8.12 o
   5  14   4        0.23       -4.67      8.52 o
  -7  15   4       16.63       17.57      8.57 o
  -6  15   4        7.31        3.37      7.23 o
  -5  15   4      105.47      113.86      5.79 o
  -4  15   4       14.16       11.75      4.76 o
  -3  15   4      119.20      120.98      5.99 o
  -2  15   4      225.25      177.95      5.57 o
  -1  15   4       26.07       31.25      4.76 o
   0  15   4      108.28      107.67      6.54 o
   1  15   4      193.42      191.40      8.04 o
   2  15   4       54.83       55.47      7.77 o
   3  15   4        6.05        4.06      7.59 o
   4  15   4      181.17      187.72     11.12 o
   5  15   4       30.45       35.22      8.52 o
  -7  16   4        2.32        3.54      8.57 o
  -6  16   4       18.50       17.98      7.54 o
  -5  16   4       70.79       70.41      5.61 o
  -4  16   4       31.70       32.04      5.29 o
  -3  16   4      154.95      164.04      6.51 o
  -2  16   4       82.84       70.08      5.00 o
  -1  16   4        0.82        1.71      4.89 o
   0  16   4       13.53       12.94      5.48 o
   1  16   4      241.96      191.52      8.26 o
   2  16   4      109.81       94.75      8.25 o
   3  16   4       38.51       41.37      8.66 o
   4  16   4        0.73       -0.15      6.90 o
   5  16   4        1.90       11.07      9.22 o
  -6  17   4        8.68       11.17      7.46 o
  -5  17   4       24.54       14.81      5.13 o
  -4  17   4        0.16        0.52      5.17 o
  -3  17   4        0.06        2.43      4.98 o
  -2  17   4        7.43        7.77      4.24 o
  -1  17   4       39.02       33.78      5.27 o
   0  17   4       24.69       19.99      5.84 o
   1  17   4      122.29      119.37      7.62 o
   2  17   4      154.26      141.52      8.43 o
   3  17   4       45.81       44.82      7.67 o
   4  17   4       13.73       15.16      8.84 o
  -6  18   4        0.42       10.15      7.73 o
  -5  18   4       16.75       14.67      5.37 o
  -4  18   4       75.02       71.71      5.78 o
  -3  18   4      133.35      114.32      9.27 o
  -1  18   4      289.05      285.34      8.28 o
   0  18   4       82.24       96.97      6.91 o
   1  18   4       63.99       66.38      7.30 o
   2  18   4       10.91       12.39      7.18 o
   3  18   4       18.36       22.88      8.51 o
   4  18   4       34.62       48.77      8.47 o
  -5  19   4       23.19       30.85      9.25 o
  -4  19   4        8.77       13.64      5.13 o
  -3  19   4      137.29      152.56      6.65 o
  -1  19   4      239.41      216.52      7.79 o
   0  19   4      425.96      391.23     10.23 o
   1  19   4       25.38       23.04      6.86 o
   2  19   4       18.60       13.99      7.90 o
   3  19   4       78.88       81.06      8.72 o
   4  19   4       10.74       14.62      8.30 o
  -5  20   4        9.90       14.90      9.54 o
  -4  20   4       13.13       13.61      5.49 o
  -3  20   4       23.79       34.76      6.60 o
  -1  20   4       76.08       84.20      6.50 o
   0  20   4       42.89       45.16      6.74 o
   1  20   4        1.96        5.19      6.55 o
   2  20   4        3.44        1.91      6.69 o
   3  20   4      187.58      195.34     10.89 o
  -4  21   4       28.45       35.33      6.10 o
  -3  21   4       92.02       92.87      6.56 o
  -1  21   4      137.57      113.75      7.02 o
   0  21   4        3.18        4.66      6.35 o
   1  21   4        2.00       -1.63      6.99 o
   2  21   4        5.87       -2.82      7.72 o
   3  21   4        3.98        9.41      7.40 o
  -3  22   4      140.74      176.94     11.68 o
   0  22   4       20.10       13.31      6.86 o
   1  22   4       29.50       19.71      7.60 o
   2  22   4       10.44       12.33      8.04 o
   3  22   4        1.71        7.40      8.35 o
   0  23   4       14.33       15.89      7.07 o
   1  23   4        0.69       -1.31      7.11 o
   2  23   4        0.14        1.32      7.34 o
  -3  24   4       17.75       28.12      8.19 o
   1  24   4       49.48       51.33      8.04 o
   2  24   4        5.82        1.01      7.92 o
   1  25   4       10.18       10.54      7.83 o
   1  26   4        0.65        3.04      8.12 o
  -8   1   5        6.10       11.29      6.63 o
  -7   1   5        6.38        6.10      6.34 o
  -6   1   5       59.69       58.23      6.21 o
  -5   1   5        4.19        7.24      4.41 o
  -4   1   5        6.16        8.44      1.39 o
  -3   1   5      285.58      291.10      3.37 o
  -2   1   5      349.69      354.03      3.49 o
  -1   1   5      113.45      137.03      5.08 o
   0   1   5       17.84       23.44      4.12 o
   1   1   5        1.28        6.51      3.83 o
   2   1   5        4.30        8.22      1.94 o
   3   1   5      212.21      197.74      4.31 o
   4   1   5      131.54      144.02      6.60 o
   5   1   5       41.76       37.32      6.16 o
   6   1   5       25.60       25.94      6.12 o
   7   1   5       27.75       22.26      6.43 o
  -8   2   5       21.61       21.40      6.83 o
  -7   2   5        2.09        1.71      6.08 o
  -6   2   5        9.65        8.76      6.08 o
  -5   2   5       23.84       29.94      4.36 o
  -4   2   5       77.65       78.15      2.96 o
  -3   2   5      410.65      411.34      6.80 o
  -2   2   5      644.51      622.80      8.74 o
  -1   2   5       50.91       45.96      2.62 o
   0   2   5      521.88      534.49     10.28 o
   1   2   5        2.24        0.78      3.86 o
   2   2   5       66.77       66.39      4.06 o
   3   2   5       12.95       15.23      4.00 o
   4   2   5        2.12        5.37      5.33 o
   5   2   5        4.93        5.36      5.66 o
   6   2   5       13.17       18.23      5.79 o
   7   2   5       51.08       49.40      6.65 o
  -8   3   5        9.48        7.62     10.15 o
  -7   3   5        8.50       19.24      7.15 o
  -6   3   5      163.12      180.80      5.75 o
  -5   3   5       72.45       78.97      3.64 o
  -4   3   5        7.02        9.73      2.01 o
  -3   3   5        0.35        2.02      1.24 o
  -2   3   5      355.46      354.97      4.74 o
  -1   3   5        4.38        0.43      2.05 o
   0   3   5       77.51       89.58      5.35 o
   1   3   5       89.00       82.35      7.78 o
   2   3   5       52.22       47.92      4.02 o
   3   3   5      557.28      587.73     14.84 o
   4   3   5       61.95       65.25      6.21 o
   5   3   5        1.10        1.74      5.49 o
   6   3   5       18.68       16.46      5.70 o
   7   3   5       94.32       93.96      7.12 o
  -7   4   5        3.70        6.00      5.84 o
  -6   4   5       15.97       13.73      4.81 o
  -5   4   5       73.19       79.59      3.81 o
  -4   4   5       95.38       83.56      3.66 o
  -3   4   5       11.50        7.12      2.54 o
  -2   4   5      432.30      448.44      8.53 o
  -1   4   5        0.06        2.22      2.02 o
   0   4   5        8.34        9.41      3.66 o
   1   4   5       50.75       70.23      5.15 o
   2   4   5        0.80        0.46      3.55 o
   3   4   5        2.12        3.38      3.45 o
   4   4   5        1.55        2.25      5.80 o
   5   4   5      132.78      169.35      7.32 o
   6   4   5        0.21        1.77      5.57 o
   7   4   5      105.55      103.57      7.14 o
  -7   5   5        1.06       -0.83      8.59 o
  -6   5   5      191.74      206.47      7.18 o
  -5   5   5      153.05      165.95      4.59 o
  -4   5   5      112.72      117.12      2.86 o
  -3   5   5       13.01       12.99      2.73 o
  -2   5   5      262.06      237.05      5.08 o
  -1   5   5     1931.19     1838.90     13.80 o
   0   5   5      212.65      187.37      5.02 o
   1   5   5      139.97      142.16      4.65 o
   2   5   5     1286.91     1261.15      8.81 o
   3   5   5        3.15        1.71      3.06 o
   4   5   5       12.54        9.60      7.37 o
   5   5   5       58.49       56.25      6.20 o
   6   5   5       17.91       20.44      4.98 o
   7   5   5       68.86       58.78      9.13 o
  -7   6   5       93.64       85.01      9.55 o
  -6   6   5       13.82       16.73      4.20 o
  -5   6   5      227.15      225.79      5.86 o
  -4   6   5       16.37       14.60      6.31 o
  -3   6   5       59.96       53.03      3.54 o
  -2   6   5      500.43      459.10      8.42 o
  -1   6   5        0.98        6.07      3.43 o
   0   6   5        3.44        4.24      3.64 o
   1   6   5      123.76      131.70      4.50 o
   2   6   5      220.97      206.71      7.80 o
   3   6   5      327.43      340.15     11.98 o
   4   6   5      150.58      152.02     10.36 o
   5   6   5      528.51      571.33     12.01 o
   6   6   5       13.85       10.25      4.74 o
  -7   7   5      128.65      134.72     10.15 o
  -6   7   5       27.85       29.76      4.51 o
  -5   7   5       12.36       12.37      4.33 o
  -4   7   5      171.45      180.25      5.43 o
  -3   7   5        4.25        5.94      3.05 o
  -2   7   5       16.62       14.95      1.95 o
  -1   7   5      255.31      255.78      4.23 o
   0   7   5     1152.74     1147.72      8.99 o
   1   7   5      427.60      403.50      9.43 o
   2   7   5        9.12       10.96      2.97 o
   3   7   5      705.12      697.43     14.68 o
   4   7   5       16.57       18.62      6.28 o
   5   7   5      262.86      243.81      6.60 o
   6   7   5        1.97       -3.55      5.12 o
  -7   8   5       50.21       54.77      6.33 o
  -6   8   5        2.43        6.47      4.49 o
  -5   8   5        0.01       -0.41      4.27 o
  -4   8   5        2.94        1.98      4.16 o
  -3   8   5        3.21       12.16      6.70 o
  -2   8   5     1314.28     1273.37      9.65 o
  -1   8   5        4.66        3.87      3.02 o
   0   8   5        6.09        8.13      3.76 o
   1   8   5       10.62        9.23      4.44 o
   2   8   5        3.12        7.64      5.19 o
   3   8   5      240.28      248.75      7.27 o
   4   8   5       29.81       33.94      5.92 o
   5   8   5      114.81      113.29      6.79 o
   6   8   5        3.53        9.06      8.37 o
  -7   9   5       18.29       22.88      7.92 o
  -6   9   5        5.04        5.72      4.52 o
  -5   9   5        4.11        1.91      4.38 o
  -4   9   5       26.73       22.61      4.42 o
  -3   9   5       75.59       71.80      7.07 o
  -2   9   5       25.04       23.58      2.22 o
  -1   9   5       80.41       78.22      3.50 o
   0   9   5       66.24       61.09      4.27 o
   1   9   5      611.45      613.01     13.97 o
   2   9   5      703.78      731.98      9.61 o
   3   9   5     1327.12     1338.71     23.12 o
   4   9   5      166.48      154.19      8.74 o
   5   9   5      108.01       90.69     10.26 o
   6   9   5        1.15        3.25      7.85 o
  -7  10   5        4.62        8.00      7.61 o
  -6  10   5       14.61        9.72      4.89 o
  -5  10   5       71.21       77.76      5.40 o
  -4  10   5       66.01       71.38      8.82 o
  -3  10   5      262.48      266.98     10.03 o
  -2  10   5       88.50       99.17     12.37 o
  -1  10   5      360.88      359.63      5.41 o
   0  10   5       14.86       18.18      4.06 o
   1  10   5      807.91      772.93      8.97 o
   2  10   5      311.20      310.21      7.55 o
   3  10   5      164.92      155.67      6.95 o
   4  10   5      490.90      459.57      9.15 o
   5  10   5       33.37       38.59      8.49 o
   6  10   5       24.03       19.18      7.96 o
  -7  11   5       23.54       27.66      7.34 o
  -6  11   5       34.67       36.25      5.08 o
  -5  11   5       28.41       37.82      7.03 o
  -4  11   5      135.66      135.03      5.97 o
  -3  11   5      130.22      157.16      9.36 o
  -2  11   5      105.37      101.00      4.39 o
  -1  11   5      178.22      164.41      5.44 o
   0  11   5       42.60       42.43      5.38 o
   1  11   5     1130.27     1075.68     24.40 o
   2  11   5      403.20      416.54     11.95 o
   3  11   5      332.29      356.64     11.63 o
   4  11   5        1.70        3.36      8.89 o
   5  11   5        0.08       -0.70      9.09 o
   6  11   5       15.02       17.88      8.66 o
  -7  12   5        0.23        5.09      7.06 o
  -6  12   5      260.10      250.85      7.14 o
  -5  12   5       10.24        7.88      4.94 o
  -4  12   5      169.23      165.99      6.39 o
  -3  12   5        6.70       21.54      8.02 o
  -2  12   5       73.21       80.00      9.62 o
  -1  12   5      506.11      467.66      7.98 o
   0  12   5      538.31      568.84      9.98 o
   1  12   5      807.04      819.40     13.10 o
   2  12   5       43.03       50.47      7.93 o
   3  12   5       32.85       43.05      8.60 o
   4  12   5      136.02      148.64     10.44 o
   5  12   5       22.03       29.62      7.83 o
  -6  13   5      111.14      108.41      6.11 o
  -5  13   5        5.53        8.84      4.80 o
  -4  13   5      559.37      524.28      8.66 o
  -3  13   5      153.18      213.30      9.35 o
  -2  13   5        0.08        0.70      3.23 o
  -1  13   5     1157.04     1115.82     11.67 o
   0  13   5        3.78        6.49      5.24 o
   1  13   5      154.09      130.86      7.71 o
   2  13   5      131.37      139.75      8.27 o
   3  13   5      204.40      185.70     10.36 o
   4  13   5      237.22      252.60     10.71 o
   5  13   5        3.84       15.87      9.63 o
  -6  14   5       19.27       18.03      5.33 o
  -5  14   5      101.03      107.39     15.88 o
  -4  14   5       15.96        8.09      5.31 o
  -3  14   5      498.80      487.69     11.90 o
  -2  14   5        1.80        3.66      3.47 o
  -1  14   5      375.61      367.72      7.94 o
   0  14   5        4.14        4.16      5.10 o
   1  14   5      139.57      135.41      7.72 o
   2  14   5        1.64       -1.33      6.54 o
   3  14   5       13.77       11.62      7.93 o
   4  14   5       26.45       29.11      9.33 o
   5  14   5        0.29       -0.44      8.58 o
  -7  15   5        2.16        7.35      8.10 o
  -6  15   5        5.08        7.44      5.12 o
  -5  15   5       63.37       65.00      5.71 o
  -4  15   5      133.06      120.16      6.23 o
  -3  15   5      219.74      230.73      9.77 o
  -1  15   5        0.47       -1.16      4.36 o
   0  15   5       61.15       51.52      6.03 o
   1  15   5       31.37       19.70      6.30 o
   2  15   5      334.94      314.50     10.31 o
   3  15   5      102.35      100.17      8.44 o
   4  15   5       26.12       34.08      8.27 o
  -7  16   5       22.27       30.67      8.98 o
  -6  16   5       23.19       29.46      5.79 o
  -5  16   5       26.47       29.59      8.02 o
  -4  16   5       57.37       54.70      5.95 o
  -3  16   5      222.74      210.81      9.53 o
  -1  16   5       18.89       23.89      4.87 o
   0  16   5      197.67      164.46      7.41 o
   1  16   5       34.29       36.49      6.49 o
   2  16   5       70.19       76.06      7.50 o
   3  16   5       27.81       35.64      8.09 o
   4  16   5        0.00        5.17      8.63 o
  -6  17   5       29.25       30.72      8.20 o
  -5  17   5       42.23       45.58      9.03 o
  -4  17   5       10.72       23.61      6.53 o
  -3  17   5       13.15       12.19      8.21 o
  -1  17   5        1.77        0.29      4.68 o
   0  17   5      241.74      208.32      7.99 o
   1  17   5       28.33       29.28      6.60 o
   2  17   5       90.86       96.97      8.11 o
   3  17   5      106.95       92.50      9.52 o
   4  17   5        9.97        1.34      7.65 o
  -6  18   5       11.14        8.58      8.47 o
  -5  18   5      198.69      210.61     18.91 o
  -4  18   5       18.88       19.37      5.43 o
  -3  18   5       15.95       12.35      8.00 o
   0  18   5       93.53       77.96      6.82 o
   1  18   5       10.53        8.56      6.38 o
   2  18   5        0.07       -1.90      7.42 o
   3  18   5        2.39        7.78      7.14 o
   4  18   5        0.00       -5.84      8.95 o
  -5  19   5        2.65       11.86      5.80 o
  -4  19   5        9.28       16.67      6.10 o
  -3  19   5        0.53        5.42      8.23 o
   0  19   5       35.37       23.19      6.37 o
   1  19   5       98.05       86.54      7.57 o
   2  19   5      140.67      130.91      9.43 o
   3  19   5       13.14       17.14      8.68 o
  -4  20   5      189.62      183.75      9.90 o
  -3  20   5       32.14       32.48      7.92 o
   0  20   5       86.01       74.72      7.14 o
   1  20   5       38.75       30.76      7.47 o
   2  20   5        1.61        4.42      7.18 o
   3  20   5        1.16        0.71      7.36 o
  -4  21   5       46.69       56.01      8.82 o
  -3  21   5       31.38       42.61      9.05 o
   1  21   5       11.20       11.49      6.93 o
   2  21   5       19.02       23.10      8.48 o
   3  21   5       22.14       27.63      9.14 o
  -4  22   5       10.48       13.93      8.79 o
  -3  22   5       17.36       27.80      9.39 o
   1  22   5        0.65        1.87      7.48 o
   2  22   5       12.19        4.50      7.64 o
  -4  23   5        1.04        4.75      8.75 o
  -3  23   5        2.39       22.75      9.48 o
   1  23   5       12.71       11.30      7.48 o
   2  23   5       30.92       34.84      8.91 o
  -3  24   5        0.52        9.49      9.50 o
  -7   0   6       17.71       30.38      9.68 o
  -6   0   6      752.86      788.11     15.96 o
  -5   0   6      149.03      154.84      6.89 o
  -4   0   6       65.66       74.99      5.53 o
  -3   0   6      254.40      254.09      4.91 o
  -2   0   6      554.42      555.23     17.20 o
  -1   0   6      683.43      690.81     12.21 o
   0   0   6       48.70       39.91      6.56 o
   1   0   6      495.18      469.90      9.69 o
   2   0   6       52.19       52.59      5.13 o
   3   0   6       26.33       35.34      4.64 o
   4   0   6        0.73        0.41      8.03 o
   5   0   6        1.81        2.73      8.00 o
   6   0   6       37.32       49.99      9.26 o
  -7   1   6       27.15       27.81      6.09 o
  -6   1   6        5.31        5.12      5.65 o
  -5   1   6       56.04       62.64      5.59 o
  -4   1   6       76.10       78.97      3.96 o
  -3   1   6      335.73      336.94      4.14 o
  -2   1   6       67.51       64.41      5.53 o
  -1   1   6       21.43       20.54      4.67 o
   0   1   6       55.24       60.21      4.69 o
   1   1   6      385.81      412.81      8.86 o
   2   1   6      256.78      272.56      5.15 o
   3   1   6       87.77       96.13      4.64 o
   4   1   6       27.76       27.21      6.56 o
   5   1   6       54.60       54.56      6.32 o
   6   1   6       17.51       21.48      6.27 o
  -7   2   6      253.47      279.43     13.77 o
  -6   2   6       54.60       66.66      4.92 o
  -5   2   6       30.04       36.62      4.61 o
  -4   2   6      470.78      458.63      6.75 o
  -3   2   6       58.33       52.12      2.44 o
  -2   2   6        4.75        3.53      3.27 o
  -1   2   6       39.03       32.32      2.74 o
   0   2   6       23.34       26.72      1.85 o
   1   2   6       87.79       83.41      4.50 o
   2   2   6       61.69       54.95      4.99 o
   3   2   6        1.06        1.26      3.77 o
   4   2   6        4.54        9.01      6.06 o
   5   2   6        1.01       -1.21      6.23 o
   6   2   6        7.90       11.48      6.28 o
  -7   3   6        6.27        1.58      6.11 o
  -6   3   6       51.15       55.20      4.88 o
  -5   3   6      238.31      242.41      7.25 o
  -4   3   6      303.42      285.21      4.25 o
  -3   3   6      243.83      247.13      5.16 o
  -2   3   6       41.55       40.00      2.91 o
  -1   3   6      166.03      159.35      5.33 o
   0   3   6       43.82       48.05      3.82 o
   1   3   6      139.41      132.40      4.32 o
   2   3   6        0.38       -0.74      4.49 o
   3   3   6      230.91      206.89      9.84 o
   4   3   6      140.30      140.32      6.96 o
   5   3   6       19.94       20.02      6.77 o
   6   3   6        1.25        3.62      6.36 o
  -7   4   6        5.54        7.61      6.69 o
  -6   4   6       93.14       97.12      5.41 o
  -5   4   6      175.11      192.23      6.76 o
  -4   4   6      501.95      501.99      8.05 o
  -3   4   6      272.56      260.75      5.19 o
  -2   4   6      806.11      768.63      5.60 o
  -1   4   6      289.37      289.07      5.32 o
   0   4   6      233.45      244.69      4.95 o
   1   4   6      319.90      333.25      6.49 o
   2   4   6      101.29      100.61      5.06 o
   3   4   6       95.45       92.88      9.21 o
   4   4   6      412.36      427.45      9.59 o
   5   4   6       91.60      105.65      7.43 o
   6   4   6       14.57       20.75      9.79 o
  -7   5   6       14.49       13.52      9.85 o
  -6   5   6       31.66       30.44      6.25 o
  -5   5   6       66.56       73.75      9.93 o
  -4   5   6      539.11      520.24      5.46 o
  -3   5   6      592.98      617.74      5.65 o
  -2   5   6      656.01      607.10      6.56 o
  -1   5   6      659.36      677.75      7.30 o
   0   5   6      111.71      111.70      4.17 o
   1   5   6       32.67       38.91      4.43 o
   2   5   6        6.94        4.03      4.23 o
   3   5   6        0.03        4.88      9.25 o
   4   5   6        1.04        3.71      7.56 o
   5   5   6       73.81       69.63      7.55 o
   6   5   6        0.21       11.12      9.27 o
  -7   6   6        2.88        5.66      6.34 o
  -6   6   6        9.01       14.58      7.20 o
  -5   6   6       10.75        7.82      8.27 o
  -4   6   6      102.05      106.68      8.82 o
  -3   6   6      518.55      525.76      7.20 o
  -2   6   6      217.61      223.41      3.51 o
  -1   6   6       40.22       41.53      4.41 o
   0   6   6      100.31      106.82      5.21 o
   1   6   6      160.22      140.17      5.26 o
   2   6   6      701.61      674.46      7.72 o
   3   6   6        0.08        0.53      9.04 o
   4   6   6        1.65        4.18      9.39 o
   5   6   6       20.99       31.80      6.38 o
   6   6   6        0.21        3.21      8.49 o
  -7   7   6       16.25       17.70      5.73 o
  -6   7   6      103.07      100.77      9.41 o
  -5   7   6       34.58       28.48      8.40 o
  -4   7   6       35.63       30.49      7.40 o
  -3   7   6      212.94      227.09      5.72 o
  -2   7   6     1192.85     1175.72     12.73 o
  -1   7   6      403.25      389.01      4.61 o
   0   7   6      687.58      687.79     12.62 o
   1   7   6       10.27        7.03      4.17 o
   2   7   6      148.03      148.84      4.97 o
   3   7   6      292.05      282.51     10.89 o
   4   7   6       92.01       77.50      8.91 o
   5   7   6       10.04       14.23      4.87 o
   6   7   6        2.45        1.25      8.91 o
  -7   8   6       29.78       27.62      6.61 o
  -6   8   6       65.72       67.16      8.60 o
  -5   8   6       56.06       57.29      7.58 o
  -4   8   6       37.44       32.93      7.81 o
  -3   8   6      179.85      172.87     14.87 o
  -2   8   6      512.10      500.27      4.86 o
  -1   8   6      546.13      546.09      6.24 o
   0   8   6      280.72      287.32      6.34 o
   1   8   6     2151.36     2095.96     24.27 o
   2   8   6       56.68       54.99      5.97 o
   3   8   6      830.58      787.89     26.61 o
   4   8   6        2.32       -0.01      6.42 o
   5   8   6        7.60        8.95      6.75 o
   6   8   6        0.00       -2.10      9.51 o
  -7   9   6       44.49       40.68      8.46 o
  -6   9   6        0.01        1.98      8.23 o
  -5   9   6        5.35        7.09      8.19 o
  -4   9   6      239.01      211.14     10.78 o
  -3   9   6      233.30      231.99      5.82 o
  -2   9   6       29.00       26.55      2.55 o
  -1   9   6        6.12        6.37      3.39 o
   0   9   6     1287.34     1291.10     11.53 o
   1   9   6       26.07       31.83      5.43 o
   2   9   6      395.88      393.68      8.58 o
   3   9   6       23.66       24.47      5.71 o
   4   9   6       30.58       24.91      5.87 o
   5   9   6        0.32        3.82      6.66 o
   6   9   6        0.30       -1.35      8.81 o
  -7  10   6       24.39       24.98      7.98 o
  -6  10   6       42.53       35.88      7.75 o
  -5  10   6        0.56       -1.92      6.95 o
  -4  10   6       41.26       29.44      7.41 o
  -3  10   6       11.51       11.53      7.64 o
  -2  10   6        8.61       15.04      4.95 o
  -1  10   6      409.26      410.40      9.00 o
   0  10   6       11.08       14.76      4.60 o
   1  10   6     1001.19     1014.40     27.86 o
   2  10   6      244.79      236.10     11.95 o
   3  10   6       20.05       20.04      5.49 o
   4  10   6       43.25       48.40      6.51 o
   5  10   6        3.40       -1.54      8.12 o
  -7  11   6        0.87        0.79      7.69 o
  -6  11   6       52.62       43.36      8.42 o
  -5  11   6        8.66        9.18      8.27 o
  -4  11   6       11.01        2.71      8.68 o
  -3  11   6       89.37      105.19      9.48 o
  -2  11   6      233.63      258.52     11.08 o
  -1  11   6     1584.52     1559.20     10.66 o
   0  11   6      657.64      657.09      8.40 o
   1  11   6      136.27      135.47      6.11 o
   2  11   6      463.59      455.38     14.28 o
   3  11   6       34.64       41.69      6.31 o
   4  11   6      163.79      165.05     10.95 o
  -7  12   6        1.51        2.92      7.96 o
  -6  12   6        3.65        2.70      8.14 o
  -5  12   6       93.01       88.21      9.15 o
  -4  12   6        0.44       -4.17      7.95 o
  -3  12   6      257.13      281.35     11.70 o
  -2  12   6      111.33       95.34      8.69 o
  -1  12   6      576.59      578.30      8.96 o
   0  12   6        4.10        4.86      5.31 o
   1  12   6        0.09        1.32      5.01 o
   2  12   6       17.73       14.16      5.60 o
   3  12   6        5.11        6.71      8.08 o
   4  12   6       58.59       60.40      8.48 o
  -7  13   6       21.33       17.85      8.61 o
  -6  13   6        0.49        0.59      6.52 o
  -5  13   6        3.07        0.14      7.37 o
  -4  13   6       22.57       17.46      7.48 o
  -3  13   6      827.81      878.31     16.06 o
  -2  13   6      680.42      627.70     13.38 o
  -1  13   6      248.39      237.46      6.85 o
   0  13   6        5.88       10.84      5.50 o
   1  13   6        0.36       -0.51      6.42 o
   2  13   6       47.01       47.07      7.89 o
   3  13   6       31.98       29.22      8.86 o
   4  13   6      100.75       95.32     10.37 o
  -6  14   6        7.82        6.76      5.54 o
  -5  14   6      111.70      109.73      9.11 o
  -4  14   6       65.23       62.92      8.33 o
  -3  14   6      823.87      852.59     15.92 o
  -2  14   6       20.96       22.72      8.08 o
  -1  14   6        9.13        9.95      4.64 o
   0  14   6        8.85        7.61      5.52 o
   1  14   6       46.07       44.49      6.73 o
   2  14   6       19.86       27.22      7.35 o
   3  14   6       31.78       34.47      8.93 o
   4  14   6       47.20       38.44      8.33 o
  -6  15   6        4.39        7.40      5.70 o
  -5  15   6      419.39      402.00     12.48 o
  -4  15   6      120.83      117.05      9.11 o
  -3  15   6       58.49       83.31      9.83 o
  -2  15   6        5.25        6.22      8.69 o
   0  15   6      274.48      271.21      8.45 o
   1  15   6      121.00      133.56      7.92 o
   2  15   6        0.54       -2.25      7.00 o
   3  15   6       10.07       15.31      7.72 o
   4  15   6        2.29        2.50      9.14 o
  -6  16   6       37.55       30.18      5.99 o
  -5  16   6      132.79      128.96      9.54 o
  -4  16   6       90.91       78.11      8.72 o
  -3  16   6       19.03       27.75      9.23 o
  -2  16   6       79.99       80.47     10.05 o
   0  16   6        9.10        3.04      5.73 o
   1  16   6        8.07        9.26      6.44 o
   2  16   6       43.03       54.82      7.74 o
   3  16   6        3.42        0.99      7.64 o
  -6  17   6       28.80       32.31      6.32 o
  -5  17   6      145.89      150.97     10.59 o
  -4  17   6        2.22        6.50      8.67 o
  -3  17   6       24.18       24.21      8.02 o
   0  17   6       72.31       79.85      6.62 o
   1  17   6        0.28        4.19      6.61 o
   2  17   6        0.21        6.37      7.66 o
   3  17   6       12.46        3.88      8.48 o
  -5  18   6       31.49       28.81      9.07 o
  -4  18   6        8.17        9.42      8.64 o
  -3  18   6       36.00       50.78      9.42 o
   1  18   6       41.95       30.62      7.18 o
   2  18   6      135.99      148.36      9.82 o
   3  18   6        0.37        1.13      7.48 o
  -5  19   6        0.63       -0.41      8.19 o
  -4  19   6        1.68        7.90      8.50 o
  -3  19   6       19.04       13.92      8.42 o
   1  19   6       44.41       49.77      7.24 o
   2  19   6        6.46        5.45      7.45 o
   3  19   6       26.31       41.35      9.22 o
  -5  20   6       15.87       14.60      9.10 o
  -4  20   6       16.22       22.89      9.17 o
  -3  20   6        0.07        8.58      9.49 o
   1  20   6       94.41      105.83      8.53 o
   2  20   6       47.52       59.21      8.38 o
  -4  21   6       29.91       37.49      9.97 o
  -3  21   6        1.10        8.52      9.29 o
   2  21   6       84.27       88.16      9.62 o
   2  22   6       97.58       85.56      9.20 o
  -7   1   7      397.84      388.12     15.33 o
  -6   1   7        5.94       14.38      4.89 o
  -5   1   7       32.36       28.34      4.16 o
  -4   1   7      148.00      135.94      4.32 o
  -3   1   7       30.04       31.95      4.18 o
  -2   1   7        0.13        3.54      3.44 o
  -1   1   7       35.37       31.42      5.60 o
   0   1   7      246.51      271.09      8.62 o
   1   1   7      123.15      103.95      4.67 o
   2   1   7       11.50       13.39      3.68 o
   3   1   7      502.36      532.45      7.56 o
   4   1   7        0.12        5.53      6.36 o
   5   1   7      131.93      151.30      8.43 o
  -7   2   7      181.69      195.10     10.27 o
  -6   2   7      104.71      109.39      5.66 o
  -5   2   7      207.71      206.43      5.24 o
  -4   2   7       98.14       90.80      4.72 o
  -3   2   7       34.85       30.82      3.68 o
  -2   2   7      235.60      236.79      4.66 o
  -1   2   7        0.63       -0.48      2.58 o
   0   2   7        2.29        2.99      4.06 o
   1   2   7       78.85       68.45      4.35 o
   2   2   7       18.58       21.07      4.07 o
   3   2   7       19.45       22.42      4.61 o
   4   2   7       91.11       97.11     10.58 o
   5   2   7       54.78       73.00     11.16 o
  -7   3   7       65.47       58.99      6.60 o
  -6   3   7       31.53       27.43      5.20 o
  -5   3   7      493.78      497.19      7.54 o
  -4   3   7        8.27        7.96      4.07 o
  -3   3   7       25.96       25.04      3.22 o
  -2   3   7        4.88        1.59      2.90 o
  -1   3   7        5.46        1.66      4.15 o
   0   3   7       80.42       79.60      4.59 o
   1   3   7        2.00        1.22      3.74 o
   2   3   7       47.70       47.68      4.56 o
   3   3   7       70.15       78.82      7.35 o
   4   3   7        0.03       -0.92      6.68 o
   5   3   7        9.23       17.46     10.45 o
  -7   4   7       17.22       15.99      6.34 o
  -6   4   7       45.85       48.02      4.86 o
  -5   4   7      348.74      348.38      8.37 o
  -4   4   7        0.01        2.90      3.85 o
  -3   4   7       96.06       87.85      3.68 o
  -2   4   7        4.94        5.09      2.83 o
  -1   4   7       49.76       34.63      4.43 o
   0   4   7       18.98       16.92      4.16 o
   1   4   7      114.35      108.56      4.52 o
   2   4   7        4.26        1.97      4.40 o
   3   4   7        1.63        5.06      7.55 o
   4   4   7        1.01       -0.21      6.85 o
   5   4   7       27.62       35.47     10.20 o
  -7   5   7        2.19        4.70      5.91 o
  -6   5   7       12.32        8.37      5.96 o
  -5   5   7      118.17      112.10      6.34 o
  -4   5   7      235.55      244.94      7.50 o
  -3   5   7       86.76       94.83      3.56 o
  -2   5   7      272.63      257.42      5.57 o
  -1   5   7       11.74       15.29      4.08 o
   0   5   7      138.84      136.24      4.90 o
   1   5   7       65.48       58.14      4.28 o
   2   5   7       23.67       23.86      9.43 o
   3   5   7       72.41       72.75     10.45 o
   4   5   7        1.44        0.67      6.63 o
   5   5   7        7.05        4.14      8.58 o
  -7   6   7       17.29       20.55      6.98 o
  -6   6   7        2.76        2.10      7.86 o
  -5   6   7       50.32       45.27      8.03 o
  -4   6   7       14.68       19.01      9.06 o
  -3   6   7      262.49      254.20      6.45 o
  -2   6   7      151.11      148.34      4.97 o
  -1   6   7      309.56      292.57      5.83 o
   0   6   7       65.00       69.82      4.69 o
   1   6   7      150.07      137.14      5.43 o
   2   6   7       12.64        7.58      8.71 o
   3   6   7       10.62       15.81      8.25 o
   4   6   7        6.17        5.48      8.02 o
  -7   7   7        2.80       11.01      9.37 o
  -6   7   7        7.89       21.55      9.18 o
  -5   7   7        6.66        6.73      9.04 o
  -4   7   7        0.06        7.00      9.16 o
  -3   7   7      432.32      445.74      7.53 o
  -2   7   7       30.65       40.76      4.56 o
  -1   7   7        0.31        1.38      4.18 o
   0   7   7      295.16      273.90      5.61 o
   1   7   7       84.59       77.23      4.85 o
   2   7   7        0.37        0.23      7.54 o
   3   7   7        0.03       -0.09      9.68 o
   4   7   7        0.05        0.75      9.84 o
  -7   8   7        9.78        9.82      8.19 o
  -6   8   7       33.08       29.84      7.96 o
  -5   8   7       10.64        4.95      7.36 o
  -4   8   7       32.61       31.67      7.43 o
  -3   8   7      653.83      650.92      8.69 o
  -2   8   7        0.26       -0.15      4.97 o
  -1   8   7      233.28      247.23      5.06 o
   0   8   7      333.48      313.82      6.10 o
   1   8   7       41.33       47.82      4.57 o
   2   8   7        7.75        9.18      9.14 o
   3   8   7       73.06       72.14      6.64 o
   4   8   7       31.59       26.35      6.64 o
  -7   9   7        8.20        7.18      8.65 o
  -6   9   7       12.09       13.05      9.29 o
  -5   9   7        1.47        4.94      8.92 o
  -4   9   7      144.68      141.79     10.75 o
  -3   9   7        1.35        0.32      4.67 o
  -2   9   7        5.12        1.80      4.95 o
  -1   9   7      388.74      372.95      5.68 o
   0   9   7       81.79       78.46      5.18 o
   1   9   7        0.14        4.99      4.91 o
   2   9   7      138.61      151.90      6.90 o
   3   9   7      209.36      223.15      8.33 o
   4   9   7       27.85       30.06      6.66 o
  -6  10   7        0.16       -0.12      8.84 o
  -5  10   7       73.45       65.75      8.77 o
  -4  10   7       99.37      100.13      9.13 o
  -3  10   7      208.64      178.57     10.98 o
  -2  10   7       16.05       11.70      4.91 o
  -1  10   7        5.80        7.25      3.44 o
   0  10   7       96.56      114.66      5.67 o
   1  10   7       16.19       12.38      4.85 o
   2  10   7        0.39        2.41      5.17 o
   3  10   7       15.58       18.50      6.21 o
   4  10   7       18.36       22.30      8.95 o
  -6  11   7        8.20        4.23      8.37 o
  -5  11   7        2.97        5.14      7.57 o
  -4  11   7        3.62        4.42      8.32 o
  -3  11   7        4.28        7.46      7.17 o
  -2  11   7       81.31       82.92      5.81 o
  -1  11   7       13.89       21.81      6.80 o
   0  11   7       24.57       21.14      4.56 o
   1  11   7        3.46        1.75      5.00 o
   2  11   7      272.42      288.35      8.20 o
   3  11   7       83.56       82.73      6.61 o
   4  11   7        0.58       -3.19      8.81 o
  -6  12   7        5.60        8.05      7.80 o
  -5  12   7        5.60        5.65      8.50 o
  -4  12   7       79.47       79.85     10.02 o
  -3  12   7       52.65       49.26      9.07 o
  -2  12   7      148.20      157.82     11.03 o
  -1  12   7        0.17        6.30      5.80 o
   0  12   7       83.76       94.44      6.09 o
   1  12   7      540.33      530.06      9.13 o
   2  12   7       19.37       22.48      6.12 o
   3  12   7       39.78       39.34      6.50 o
  -6  13   7        0.01        2.06      8.17 o
  -5  13   7       79.84       80.90     10.06 o
  -4  13   7       15.37        7.11      9.07 o
  -3  13   7      132.35      126.58     10.26 o
  -2  13   7        0.17       -1.70      9.40 o
  -1  13   7        4.41        6.41      9.32 o
   0  13   7      100.25       94.45      6.70 o
   1  13   7        8.47       14.90      6.97 o
   2  13   7        4.58        6.74      7.81 o
   3  13   7       50.15       45.10      9.16 o
  -6  14   7        0.97       -0.64      8.11 o
  -5  14   7      142.12      133.16     10.79 o
  -4  14   7       24.38       18.20      9.54 o
  -3  14   7       65.78       61.31      9.45 o
  -2  14   7       36.63       45.44      9.94 o
   1  14   7       10.70        8.47      6.58 o
   2  14   7        0.21       -3.12      7.81 o
   3  14   7       13.31       23.02      8.86 o
  -5  15   7        0.00       -0.92      8.78 o
  -4  15   7        0.50       -3.68      9.18 o
  -3  15   7       56.62       56.43      8.51 o
  -2  15   7       17.91       20.00      9.25 o
   1  15   7      111.18      107.14      7.95 o
   2  15   7       22.69       15.25      7.97 o
   3  15   7        4.83        3.52      7.66 o
  -5  16   7      110.78       98.28      9.95 o
  -4  16   7        0.14       -0.41      8.39 o
  -3  16   7       16.89       16.18      8.93 o
  -2  16   7        0.81        7.35      7.83 o
   1  16   7       13.08       20.37      7.01 o
   2  16   7        4.36        6.62      7.79 o
   3  16   7       17.67       22.81      8.90 o
  -4  17   7       26.69       19.79      9.24 o
  -3  17   7      103.43      117.14     11.01 o
  -2  17   7       32.19       55.49     10.52 o
   2  17   7       18.62       23.21      7.61 o
  -3  18   7        0.00       -0.80      8.05 o
  -2  18   7        2.66        8.39      8.05 o
   2  18   7       68.71       87.83      8.73 o
   2  19   7        3.22        5.36      8.18 o
  -7   0   8       34.52       41.43      9.81 o
  -6   0   8       10.39        5.22      7.92 o
  -5   0   8        2.83        3.78      5.46 o
  -4   0   8       39.71       43.94      5.52 o
  -3   0   8       56.00       56.83      5.05 o
  -2   0   8       39.48       49.57      9.02 o
  -1   0   8      305.98      268.90     10.57 o
   0   0   8        0.02        1.40      7.78 o
   1   0   8      324.15      298.69      7.84 o
   2   0   8      159.19      166.61      6.80 o
   3   0   8      121.10      109.93     10.41 o
  -7   1   8       16.37       17.30      6.62 o
  -6   1   8       41.94       43.15      5.17 o
  -5   1   8        0.48        0.28      3.85 o
  -4   1   8        5.00        3.89      3.63 o
  -3   1   8       58.30       57.53      4.31 o
  -2   1   8       37.81       42.51      5.40 o
  -1   1   8      426.43      421.58      8.57 o
   0   1   8       58.47       56.08      4.83 o
   1   1   8       23.05       22.55      4.51 o
   2   1   8       92.52       94.52      4.42 o
   3   1   8       38.39       31.94      6.37 o
  -7   2   8       81.87       81.35     10.58 o
  -6   2   8        5.41       11.28      4.88 o
  -5   2   8       15.97       15.60      3.83 o
  -4   2   8       86.66       87.86      4.11 o
  -3   2   8       39.27       33.73      4.25 o
  -2   2   8       15.44       11.21      4.43 o
  -1   2   8       47.74       37.68      4.61 o
   0   2   8       37.74       41.14      4.76 o
   1   2   8      312.72      272.65      7.39 o
   2   2   8       39.23       36.63      4.07 o
   3   2   8        2.11        2.16      6.76 o
  -7   3   8       41.03       42.21      9.29 o
  -6   3   8       71.66       72.81      5.21 o
  -5   3   8        6.53        5.44      4.45 o
  -4   3   8        1.32        6.98      4.21 o
  -3   3   8        0.89        5.01      4.13 o
  -2   3   8       42.26       42.70      4.81 o
  -1   3   8      144.62      136.57      5.40 o
   0   3   8       14.74       13.04      4.30 o
   1   3   8       73.92       74.07      4.77 o
   2   3   8      127.88      128.53      6.95 o
   3   3   8       99.17       97.06      5.74 o
  -6   4   8       76.15       85.29      5.92 o
  -5   4   8       10.82        8.38      5.54 o
  -4   4   8       14.76       18.65      6.45 o
  -3   4   8      357.35      335.95      6.27 o
  -2   4   8       21.20       22.47      4.37 o
  -1   4   8      184.71      156.65      7.44 o
   0   4   8       34.12       32.83      4.28 o
   1   4   8       97.23      100.52      4.84 o
   2   4   8       55.49       59.24      8.68 o
   3   4   8        1.68        5.39      5.01 o
  -6   5   8        0.08       -4.98      5.89 o
  -5   5   8       41.38       39.56      8.59 o
  -4   5   8      166.25      160.73      9.39 o
  -3   5   8      301.99      291.72      6.21 o
  -2   5   8       58.35       57.70      4.61 o
  -1   5   8        1.15        0.42      4.46 o
   0   5   8        2.49        4.07      4.07 o
   1   5   8       10.95       16.69      4.19 o
   2   5   8       63.07       71.43      6.55 o
   3   5   8        0.87        1.22      5.56 o
  -6   6   8       19.75       16.83      9.25 o
  -5   6   8       25.25       29.05      9.79 o
  -4   6   8      127.64      120.03     10.57 o
  -3   6   8        9.79        9.96      4.39 o
  -2   6   8       69.12       67.50      4.58 o
  -1   6   8        1.99        1.34      4.40 o
   0   6   8        0.03        0.80      4.05 o
   1   6   8        9.54        9.50      4.23 o
   2   6   8       19.08       23.19      6.53 o
   3   6   8        2.01        5.66      9.81 o
  -5   7   8       44.24       38.93      8.76 o
  -4   7   8        4.33        4.13      8.53 o
  -3   7   8       22.63       14.20      4.81 o
  -2   7   8       19.03       16.36      4.46 o
  -1   7   8       97.72      109.32      6.25 o
   0   7   8       15.96       14.57      4.24 o
   1   7   8      296.82      321.55      9.39 o
   2   7   8        4.20       -2.38      8.78 o
   3   7   8       42.70       45.69     10.90 o
  -5   8   8      167.77      181.77     11.95 o
  -4   8   8        6.07        7.78      9.37 o
  -3   8   8       16.18       11.67      9.47 o
  -2   8   8      131.92      120.16      6.47 o
  -1   8   8        4.10        6.86      4.50 o
   0   8   8       14.68       15.96      3.48 o
   1   8   8       75.51       82.11      6.41 o
   2   8   8       12.09       20.12      9.74 o
   3   8   8       49.10       65.02      8.59 o
  -5   9   8        0.54        2.36      8.79 o
  -4   9   8        2.50       -3.43      7.57 o
  -3   9   8       49.07       41.36      7.72 o
  -2   9   8      104.08      106.50      6.41 o
  -1   9   8       15.48       17.18      5.62 o
   0   9   8       18.79       16.08      4.24 o
   1   9   8        0.32        5.19      4.66 o
   2   9   8        2.88        5.14      5.56 o
   3   9   8       70.69       51.43      9.24 o
  -5  10   8        0.59        2.62      7.83 o
  -4  10   8        3.97       -5.64      9.41 o
  -3  10   8       12.29       20.76      9.54 o
  -2  10   8       11.55       13.32      5.10 o
  -1  10   8       32.82       32.64      5.83 o
   0  10   8        0.35        7.24      5.84 o
   1  10   8        2.01       -0.34      5.36 o
   2  10   8       15.10       16.91      5.96 o
   3  10   8       52.40       58.53      9.52 o
  -4  11   8        5.42       12.04     10.10 o
  -3  11   8       36.31       36.38     10.39 o
  -2  11   8       80.48       71.04      5.92 o
  -1  11   8       30.03       36.12      6.29 o
   0  11   8        3.43        9.58      6.00 o
   1  11   8      108.03      122.68      6.39 o
   2  11   8       30.61       36.05      6.01 o
   3  11   8        1.77        2.45      7.83 o
  -4  12   8       42.56       48.73     10.50 o
  -3  12   8       89.70      102.08     11.31 o
  -2  12   8        3.38        4.03      8.85 o
  -1  12   8       47.11       47.90      6.27 o
   0  12   8       35.36       39.14      6.12 o
   1  12   8       15.31       14.97      5.51 o
   2  12   8       20.97       21.84      6.23 o
   3  12   8        1.63       -1.26      8.61 o
  -4  13   8       53.36       57.93     10.71 o
  -3  13   8       69.10       82.46     11.15 o
  -2  13   8        0.82        1.54      8.80 o
  -1  13   8       11.64       28.91      9.56 o
   0  13   8        0.32        1.41      6.35 o
   1  13   8        1.48       -0.06      9.58 o
   2  13   8        1.84        2.18      7.49 o
  -3  14   8        0.12       -0.39     10.22 o
  -2  14   8        1.14        1.87      8.10 o
  -1  14   8       83.15       83.78      9.32 o
   2  14   8       55.41       61.66      8.62 o
  -2  15   8       67.39       72.66     10.34 o
  -1  15   8      132.15      158.78     11.82 o
   2  15   8        0.56       -0.33      7.79 o
  -6   1   9        1.84       -2.34      8.37 o
  -4   1   9        7.59        4.20      6.10 o
  -3   1   9        7.75        7.08      4.74 o
  -2   1   9       42.90       40.42      4.81 o
  -1   1   9        0.02       -2.54      4.38 o
   0   1   9       33.49       31.00      4.80 o
   1   1   9       24.24       14.58      4.13 o
   2   1   9       24.85       26.28      7.31 o
  -6   2   9       10.91        9.81      8.10 o
  -4   2   9       17.28       23.58      6.56 o
  -3   2   9        0.15       -0.89      4.42 o
  -2   2   9       33.57       34.69      4.48 o
  -1   2   9      143.78      135.35      5.53 o
   0   2   9      121.72      111.29      5.37 o
   1   2   9       53.51       53.36      4.87 o
   2   2   9        0.01       -1.97      5.98 o
  -6   3   9       11.18        6.82      8.63 o
  -5   3   9       51.28       53.23      8.24 o
  -4   3   9       13.86       21.57      6.81 o
  -3   3   9       20.62       18.12      4.60 o
  -2   3   9        1.37       -0.36      4.51 o
  -1   3   9        7.97        7.00      4.58 o
   0   3   9       82.71       76.19      5.04 o
   1   3   9       26.49       36.05      4.92 o
   2   3   9       25.45       32.56      6.27 o
  -6   4   9        2.40        2.65      9.01 o
  -5   4   9       11.36       11.99      7.54 o
  -4   4   9        5.47        9.06      6.10 o
  -3   4   9       18.94        9.02      5.87 o
  -2   4   9        1.83        1.02      4.40 o
  -1   4   9        0.18       -0.24      5.69 o
   0   4   9        6.10        6.47      4.40 o
   1   4   9        0.72        0.11      6.34 o
   2   4   9       42.91       44.12      8.54 o
  -6   5   9        5.13        1.89      8.98 o
  -4   5   9        0.00        1.14      9.61 o
  -3   5   9       62.69       56.18      6.34 o
  -2   5   9        2.23       -0.46      4.78 o
  -1   5   9       43.41       53.46      4.93 o
   0   5   9       36.94       39.45      4.84 o
   1   5   9       64.59       68.63      6.80 o
   2   5   9       16.61       22.10      8.27 o
  -4   6   9        1.25        1.16      8.94 o
  -3   6   9       12.97       11.99      9.04 o
  -2   6   9       52.58       58.68      5.02 o
  -1   6   9       95.66      104.25      5.98 o
   0   6   9        1.42        2.56      4.64 o
   1   6   9       21.56       25.97      6.42 o
   2   6   9        3.62        7.04      8.17 o
  -3   7   9       38.01       49.29      9.50 o
  -2   7   9       13.28       17.94      4.69 o
  -1   7   9       14.24       13.62      4.84 o
   0   7   9       70.90       79.71      6.68 o
   1   7   9      149.22      177.16      7.97 o
   2   7   9        3.05       13.67      9.56 o
   3   7   9        2.97       10.84      9.52 o
  -3   8   9       51.02       45.87     10.01 o
  -2   8   9       50.75       46.14      6.07 o
  -1   8   9        0.13        4.15      4.78 o
   0   8   9        0.97        4.28      6.60 o
   1   8   9        8.48       12.42      6.55 o
   2   8   9        0.04        0.99      5.63 o
   3   8   9       24.64       34.59      9.54 o
  -3   9   9       13.53       17.08     10.37 o
  -2   9   9        0.74        1.57      6.01 o
  -1   9   9        0.35        4.67      5.82 o
   0   9   9       96.68       99.63      7.07 o
   1   9   9       94.89      118.50     10.07 o
   2   9   9        7.67        9.02      5.99 o
  -2  10   9       40.71       49.06      6.36 o
  -1  10   9      466.47      525.45     10.41 o
   0  10   9      100.75      107.41     11.59 o
   1  10   9       34.35       42.73      7.40 o
   2  10   9       85.43       87.10      9.38 o
  -1  11   9       67.88       59.76      9.21 o
   0  11   9       30.26       29.73      8.94 o
  -1  12   9       24.05       35.81      8.88 o
   0  12   9       10.77       12.61      9.61 o
   0  13   9       49.08       56.65      9.89 o
  -2   0  10       53.84       51.94      6.91 o
  -1   0  10        2.13       11.97      5.98 o
   0   0  10        3.84        6.14      6.24 o
  -2   1  10       26.57       30.13      5.34 o
  -1   1  10        0.38       -3.12      4.25 o
   0   1  10        0.91        1.56      4.94 o
   1   1  10       95.80      102.42      9.99 o
  -2   2  10        0.09       -0.03      5.08 o
  -1   2  10        0.68       -0.11      4.91 o
   0   2  10       51.66       52.22      5.27 o
   1   2  10       15.25        8.08      8.27 o
  -2   3  10       38.64       48.55      5.43 o
  -1   3  10        0.93        1.98      4.81 o
   0   3  10        5.58        6.26      5.10 o
   1   3  10        0.30       -3.95      8.39 o
  -2   4  10      121.02      122.68      7.31 o
  -1   4  10      115.39      115.28      5.93 o
   0   4  10        1.04        0.58      6.10 o
   1   4  10       11.21       11.00      8.74 o
  -2   5  10        1.11        2.42      5.81 o
  -1   5  10       95.01      107.91      7.18 o
   0   5  10        0.01        3.93      8.78 o
   1   5  10       10.71       14.55      9.92 o
  -2   6  10        5.23        5.97      6.01 o
  -1   6  10        8.58       10.91      5.78 o
  -1   7  10        0.05        2.12      5.92 o
  -1   8  10       51.90       52.56      9.90 o
  -1   9  10       30.76       37.20      9.23 o
  -1  10  10        6.09        7.03      8.68 o
  -1  11  10       27.33       27.31      9.14 o
 
